# Supplementary material for: Transcriptomic and proteomic strategies to reveal the mechanism of Gymnocypris przewalskii scale development
Source: BMC Genomics. 2024 Feb 3;25:140. doi: 10.1186/s12864-024-10047-1 (PMC10837935; doi:10.1186/s12864-024-10047-1)
Supplement: Supplementary file 7 — Additional file 7. [file 12864_2024_10047_MOESM7_ESM.xlsx]

## Sheet: supplementary tables list
list
Table S1 List of enriched GO terms for down-regulated DEGs identified between group M and S.
Table S2 List of enriched GO terms for up-regulated DEGs identified between group M and S.
Table S3 List of enriched KEGG terms for DEGs identified between group M and S.
Table S4 List of enriched KEGG terms for down-regulated DEGs identified between group M and S.
Table S5 List of enriched KEGG terms for up-regulated DEGs identified between group M and S.
Table S6 Softwares and parameters used in the experiment
Table S7 Sequence information of primers used in the experiment.

## Sheet: Table S1 
Table S1 List of enriched GO terms for down-regulated DEGs identified between group M and S
GO_accession	Description	Term_type	Over_represented_pValue	Corrected_pValue	DEG_item	DEG_list	Bg_item	Bg_list	Gene_names
GO:0016491	oxidoreductase activity	molecular_function	3.77e-13	1.93e-09	106	861	2292	40574	Cluster-41776.52342,Cluster-41776.93145,Cluster-41776.31456,Cluster-41776.91840,Cluster-41776.29981,Cluster-41776.37317,Cluster-41776.106923,Cluster-41776.70501,Cluster-41776.102608,Cluster-41776.93729,Cluster-41776.74665,Cluster-41776.51923,Cluster-41776.55735,Cluster-41776.61726,Cluster-41776.63398,Cluster-41776.79716,Cluster-41776.51616,Cluster-41776.66621,Cluster-41776.57740,Cluster-41776.479…
GO:0055114	oxidation-reduction process	biological_process	4.56e-12	1.17e-08	106	861	2408	40574	Cluster-41776.35653,Cluster-41776.104718,Cluster-41776.75848,Cluster-41776.102379,Cluster-41776.108633,Cluster-41776.6181,Cluster-41776.56247,Cluster-41776.91054,Cluster-41776.63939,Cluster-41776.90572,Cluster-41776.30060,Cluster-41776.36614,Cluster-41776.46549,Cluster-41776.89788,Cluster-41776.63858,Cluster-41776.7708,Cluster-41776.59986,Cluster-41776.106895,Cluster-41776.92657,Cluster-41776.890…
GO:0003824	catalytic activity	molecular_function	2.11e-09	3.59e-06	402	861	14173	40574	Cluster-41776.21692,Cluster-41776.86481,Cluster-41776.92101,Cluster-41776.91519,Cluster-41776.91664,Cluster-41776.100953,Cluster-41776.95211,Cluster-41776.110169,Cluster-41776.72264,Cluster-41776.81096,Cluster-41776.53081,Cluster-41776.77145,Cluster-41776.68188,Cluster-41776.98312,Cluster-41776.108935,Cluster-41776.43340,Cluster-41776.5604,Cluster-41776.31085,Cluster-41776.36877,Cluster-41776.332…
GO:0050662	coenzyme binding	molecular_function	3.65e-09	4.67e-06	34	861	450	40574	Cluster-41776.95211,Cluster-41776.21692,Cluster-41776.63283,Cluster-41776.75644,Cluster-41776.64295,Cluster-41776.85024,Cluster-41776.61759,Cluster-41776.38556,Cluster-41776.65847,Cluster-41776.58434,Cluster-41776.36877,Cluster-41776.45100,Cluster-41776.68973,Cluster-41776.41459,Cluster-41776.53346,Cluster-41776.35653,Cluster-33561.0,Cluster-41776.33910,Cluster-41776.102379,Cluster-41776.80450,Cl…
GO:0048037	cofactor binding	molecular_function	4.84e-09	4.96e-06	40	861	598	40574	Cluster-41776.75848,Cluster-41776.102379,Cluster-41776.33910,Cluster-33561.0,Cluster-41776.35653,Cluster-41776.93169,Cluster-41776.53944,Cluster-41776.48122,Cluster-41776.30060,Cluster-41776.80450,Cluster-41776.65630,Cluster-41776.70501,Cluster-41776.93729,Cluster-41776.74665,Cluster-41776.55735,Cluster-41776.32128,Cluster-41776.51616,Cluster-41776.63858,Cluster-41776.102124,Cluster-41776.52342,C…
GO:0044710	single-organism metabolic process	biological_process	9.06e-08	7.72e-05	217	861	7226	40574	Cluster-41776.6181,Cluster-41776.75848,Cluster-41776.56247,Cluster-41776.87058,Cluster-41776.60907,Cluster-41776.104718,Cluster-41776.23948,Cluster-41776.66674,Cluster-41776.46549,Cluster-41776.93169,Cluster-41776.41732,Cluster-41776.63939,Cluster-41776.36614,Cluster-41776.94547,Cluster-41776.55377,Cluster-41776.7708,Cluster-41776.63858,Cluster-41776.77858,Cluster-41776.91667,Cluster-41776.64707,…
GO:0006629	lipid metabolic process	biological_process	1.87e-07	0.00012706	52	861	1043	40574	Cluster-41776.92269,Cluster-41776.75422,Cluster-41776.87058,Cluster-41776.77143,Cluster-41776.30614,Cluster-41776.50844,Cluster-41776.65630,Cluster-41776.23015,Cluster-41776.59986,Cluster-41776.63991,Cluster-41776.102608,Cluster-41776.94116,Cluster-41776.63858,Cluster-41776.32128,Cluster-41776.50878,Cluster-41776.53341,Cluster-41776.62408,Cluster-41776.56121,Cluster-41776.93837,Cluster-41776.8909…
GO:0050660	flavin adenine dinucleotide binding	molecular_function	1.99e-07	0.00012706	16	861	130	40574	Cluster-41776.95211,Cluster-41776.33910,Cluster-41776.21692,Cluster-41776.53944,Cluster-41776.58434,Cluster-41776.38556,Cluster-41776.65847,Cluster-41776.36877,Cluster-41776.61759,Cluster-41776.63858,Cluster-41776.51616,Cluster-41776.93729,Cluster-41776.70501,Cluster-41776.55735,Cluster-41776.45100,Cluster-41776.92657
GO:0016627	oxidoreductase activity, acting on the CH-CH group of donors	molecular_function	3.63e-07	0.00020646	17	861	160	40574	Cluster-41776.95211,Cluster-41776.21692,Cluster-41776.88010,Cluster-41776.80450,Cluster-41776.53944,Cluster-41776.28591,Cluster-41776.61759,Cluster-41776.51616,Cluster-41776.63858,Cluster-41776.58434,Cluster-41776.38556,Cluster-41776.55735,Cluster-41776.59986,Cluster-41776.70501,Cluster-41776.51624,Cluster-41776.31456,Cluster-41776.91840
GO:0015078	hydrogen ion transmembrane transporter activity	molecular_function	1.5e-06	0.00076522	34	861	637	40574	Cluster-41776.54252,Cluster-41776.90371,Cluster-41776.59086,Cluster-41776.48598,Cluster-41776.71021,Cluster-41776.93353,Cluster-41776.28575,Cluster-41776.96373,Cluster-41776.58821,Cluster-41776.63486,Cluster-41776.63522,Cluster-41776.29425,Cluster-41776.47906,Cluster-41776.35958,Cluster-41776.71954,Cluster-41776.36539,Cluster-41776.62284,Cluster-41776.91744,Cluster-41776.3828,Cluster-41776.47905,…
GO:0006818	hydrogen transport	biological_process	1.86e-06	0.0007917	39	861	789	40574	Cluster-41776.28575,Cluster-41776.90371,Cluster-41776.54252,Cluster-41776.93353,Cluster-41776.71021,Cluster-41776.59086,Cluster-41776.48598,Cluster-41776.74654,Cluster-41776.63522,Cluster-41776.58821,Cluster-41776.63486,Cluster-41776.96373,Cluster-41776.36539,Cluster-41776.47906,Cluster-41776.35958,Cluster-41776.29425,Cluster-41776.71954,Cluster-41776.3828,Cluster-41776.62284,Cluster-41776.63739,…
GO:0015992	proton transport	biological_process	1.86e-06	0.0007917	39	861	789	40574	Cluster-41776.29425,Cluster-41776.47906,Cluster-41776.35958,Cluster-41776.71954,Cluster-41776.36539,Cluster-41776.62284,Cluster-41776.91744,Cluster-41776.63739,Cluster-41776.3828,Cluster-41776.54252,Cluster-41776.90371,Cluster-41776.48598,Cluster-41776.59086,Cluster-41776.71021,Cluster-41776.93353,Cluster-41776.28575,Cluster-41776.96373,Cluster-41776.58821,Cluster-41776.63486,Cluster-41776.74654,…
GO:0044248	cellular catabolic process	biological_process	6.52e-06	0.002567	66	861	1594	40574	Cluster-41776.66103,Cluster-41776.56121,Cluster-41776.66620,Cluster-41776.62408,Cluster-41776.45883,Cluster-32415.0,Cluster-41776.25351,Cluster-41776.63858,Cluster-41776.93440,Cluster-41776.93412,Cluster-41776.64500,Cluster-41776.67197,Cluster-41776.55225,Cluster-41776.64935,Cluster-41776.53017,Cluster-41776.87058,Cluster-41776.65196,Cluster-41776.75848,Cluster-41776.39446,Cluster-41776.59731,Clu…
GO:0003995	acyl-CoA dehydrogenase activity	molecular_function	7.42e-06	0.0027114	7	861	30	40574	Cluster-41776.70501,Cluster-41776.53944,Cluster-41776.55735,Cluster-41776.58434,Cluster-41776.38556,Cluster-41776.51616,Cluster-41776.61759
GO:0006778	porphyrin-containing compound metabolic process	biological_process	1.48e-05	0.0050648	14	861	158	40574	Cluster-41776.28591,Cluster-41776.29188,Cluster-41776.89706,Cluster-41776.33037,Cluster-41776.53341,Cluster-41776.93169,Cluster-41776.80450,Cluster-41776.50694,Cluster-41776.109541,Cluster-41776.93353,Cluster-41776.93614,Cluster-41776.43450,Cluster-41776.95211,Cluster-41776.63858
GO:0009378	four-way junction helicase activity	molecular_function	1.84e-05	0.0052421	11	861	88	40574	Cluster-41776.82408,Cluster-41776.5671,Cluster-41776.67074,Cluster-41776.79146,Cluster-41776.67091,Cluster-41776.53064,Cluster-41776.72264,Cluster-41776.55225,Cluster-41776.33394,Cluster-41776.31193,Cluster-41776.67494
GO:0009379	Holliday junction helicase complex	cellular_component	1.84e-05	0.0052421	11	861	88	40574	Cluster-41776.67494,Cluster-41776.31193,Cluster-41776.55225,Cluster-41776.72264,Cluster-41776.33394,Cluster-41776.53064,Cluster-41776.79146,Cluster-41776.67074,Cluster-41776.67091,Cluster-41776.5671,Cluster-41776.82408
GO:0048476	Holliday junction resolvase complex	cellular_component	1.84e-05	0.0052421	11	861	88	40574	Cluster-41776.67091,Cluster-41776.67074,Cluster-41776.79146,Cluster-41776.53064,Cluster-41776.82408,Cluster-41776.5671,Cluster-41776.31193,Cluster-41776.67494,Cluster-41776.33394,Cluster-41776.55225,Cluster-41776.72264
GO:0033202	DNA helicase complex	cellular_component	2.21e-05	0.0059519	11	861	90	40574	Cluster-41776.53064,Cluster-41776.67091,Cluster-41776.67074,Cluster-41776.79146,Cluster-41776.82408,Cluster-41776.5671,Cluster-41776.31193,Cluster-41776.67494,Cluster-41776.33394,Cluster-41776.55225,Cluster-41776.72264
GO:0008152	metabolic process	biological_process	2.74e-05	0.0070006	472	861	18821	40574	Cluster-41776.81752,Cluster-41776.17504,Cluster-41776.65228,Cluster-41776.74598,Cluster-41776.49476,Cluster-41776.70578,Cluster-41776.74654,Cluster-41776.112785,Cluster-41776.75644,Cluster-41776.17357,Cluster-41776.80915,Cluster-41776.77178,Cluster-41776.29188,Cluster-41776.28591,Cluster-41776.67091,Cluster-41776.38451,Cluster-41776.45476,Cluster-41776.87325,Cluster-41776.91744,Cluster-41776.1163…
GO:0004298	threonine-type endopeptidase activity	molecular_function	4.78e-05	0.011067	7	861	62	40574	Cluster-41776.54297,Cluster-41776.66103,Cluster-41776.39446,Cluster-41776.53017,Cluster-41776.69250,Cluster-41776.53347,Cluster-41776.39445
GO:0070003	threonine-type peptidase activity	molecular_function	4.78e-05	0.011067	7	861	62	40574	Cluster-41776.53017,Cluster-41776.53347,Cluster-41776.69250,Cluster-41776.39445,Cluster-41776.54297,Cluster-41776.39446,Cluster-41776.66103
GO:0006119	oxidative phosphorylation	biological_process	4.97e-05	0.011067	22	861	403	40574	Cluster-41776.35324,Cluster-41776.29425,Cluster-41776.11698,Cluster-41776.47906,Cluster-41776.35958,Cluster-41776.63739,Cluster-41776.63398,Cluster-41776.106895,Cluster-41776.51923,Cluster-41776.59086,Cluster-41776.93353,Cluster-41776.54252,Cluster-41776.63939,Cluster-41776.48243,Cluster-41776.28575,Cluster-41776.66621,Cluster-41776.57740,Cluster-41776.58724,Cluster-41776.47905,Cluster-41776.9269…
GO:0055085	transmembrane transport	biological_process	6.61e-05	0.013721	67	861	1772	40574	Cluster-41776.75906,Cluster-41776.7188,Cluster-41776.62023,Cluster-41776.52278,Cluster-41776.91744,Cluster-41776.36539,Cluster-41776.13842,Cluster-41776.31862,Cluster-41776.21052,Cluster-41776.78595,Cluster-41776.59887,Cluster-41776.71021,Cluster-41776.48598,Cluster-41776.93353,Cluster-41776.2751,Cluster-41776.96115,Cluster-41776.90371,Cluster-41776.106895,Cluster-41776.11540,Cluster-41776.48550,…
GO:0044712	single-organism catabolic process	biological_process	7.15e-05	0.013721	27	861	527	40574	Cluster-41776.87058,Cluster-41776.51917,Cluster-41776.75422,Cluster-41776.75848,Cluster-41776.17504,Cluster-41776.77143,Cluster-41776.95211,Cluster-41776.89706,Cluster-41776.47364,Cluster-41776.77145,Cluster-41776.50844,Cluster-41776.77142,Cluster-41776.80450,Cluster-41776.68188,Cluster-41776.46802,Cluster-41776.77147,Cluster-41776.43340,Cluster-41776.38451,Cluster-41776.65705,Cluster-41776.90646…
GO:1901575	organic substance catabolic process	biological_process	7.22e-05	0.013721	57	861	1465	40574	Cluster-41776.39445,Cluster-41776.53346,Cluster-41776.75424,Cluster-41776.77166,Cluster-41776.39446,Cluster-41776.59731,Cluster-41776.38451,Cluster-41776.61946,Cluster-41776.65705,Cluster-41776.69250,Cluster-41776.43340,Cluster-41776.93614,Cluster-41776.77147,Cluster-41776.31701,Cluster-41776.68188,Cluster-41776.91928,Cluster-41776.48598,Cluster-41776.90371,Cluster-41776.89706,Cluster-41776.77142…
GO:1901606	alpha-amino acid catabolic process	biological_process	7.24e-05	0.013721	13	861	150	40574	Cluster-41776.47364,Cluster-41776.56121,Cluster-41776.77166,Cluster-41776.62408,Cluster-41776.59731,Cluster-41776.68188,Cluster-41776.43340,Cluster-41776.75848,Cluster-41776.51917,Cluster-41776.90646,Cluster-41776.65705,Cluster-41776.63858,Cluster-41776.95211
GO:0006551	leucine metabolic process	biological_process	8.34e-05	0.015238	10	861	95	40574	Cluster-41776.43340,Cluster-41776.7192,Cluster-41776.90646,Cluster-41776.63858,Cluster-41776.95211,Cluster-41776.62408,Cluster-41776.77045,Cluster-41776.56121,Cluster-41776.47364,Cluster-41776.77166
GO:0009063	cellular amino acid catabolic process	biological_process	0.00012531	0.020082	13	861	160	40574	Cluster-41776.59731,Cluster-41776.62408,Cluster-41776.47364,Cluster-41776.56121,Cluster-41776.77166,Cluster-41776.68188,Cluster-41776.75848,Cluster-41776.51917,Cluster-41776.43340,Cluster-41776.90646,Cluster-41776.63858,Cluster-41776.65705,Cluster-41776.95211
GO:0015672	monovalent inorganic cation transport	biological_process	0.00012611	0.020082	47	861	1207	40574	Cluster-41776.11698,Cluster-41776.42812,Cluster-41776.35324,Cluster-41776.57774,Cluster-41776.111219,Cluster-41776.63858,Cluster-41776.63398,Cluster-41776.55377,Cluster-41776.92615,Cluster-41776.51923,Cluster-41776.106895,Cluster-41776.63939,Cluster-41776.48243,Cluster-41776.65888,Cluster-41776.92699,Cluster-41776.23948,Cluster-41776.47905,Cluster-41776.57740,Cluster-41776.66621,Cluster-41776.651…
GO:0009056	catabolic process	biological_process	0.00013237	0.020082	69	861	1884	40574	Cluster-41776.54297,Cluster-41776.87006,Cluster-41776.110850,Cluster-41776.90646,Cluster-41776.109386,Cluster-41776.53341,Cluster-41776.51917,Cluster-41776.75422,Cluster-41776.109372,Cluster-41776.35306,Cluster-41776.42533,Cluster-41776.7782,Cluster-41776.64937,Cluster-41776.95724,Cluster-41776.77143,Cluster-41776.50844,Cluster-41776.47364,Cluster-41776.46802,Cluster-41776.80450,Cluster-41776.317…
GO:0016054	organic acid catabolic process	biological_process	0.00014369	0.020082	14	861	186	40574	Cluster-41776.63858,Cluster-41776.90646,Cluster-41776.65705,Cluster-41776.95211,Cluster-41776.75848,Cluster-41776.51917,Cluster-41776.43340,Cluster-41776.46802,Cluster-41776.68188,Cluster-41776.59731,Cluster-41776.62408,Cluster-41776.77166,Cluster-41776.56121,Cluster-41776.47364
GO:0046395	carboxylic acid catabolic process	biological_process	0.00014369	0.020082	14	861	186	40574	Cluster-41776.47364,Cluster-41776.56121,Cluster-41776.77166,Cluster-41776.59731,Cluster-41776.62408,Cluster-41776.68188,Cluster-41776.46802,Cluster-41776.43340,Cluster-41776.51917,Cluster-41776.75848,Cluster-41776.95211,Cluster-41776.90646,Cluster-41776.63858,Cluster-41776.65705
GO:0006633	fatty acid biosynthetic process	biological_process	0.0001448	0.020082	10	861	100	40574	Cluster-41776.56121,Cluster-41776.77166,Cluster-41776.39105,Cluster-41776.62408,Cluster-41776.69036,Cluster-41776.86559,Cluster-41776.102608,Cluster-41776.59986,Cluster-41776.63858,Cluster-41776.95211
GO:0018149	peptide cross-linking	biological_process	0.00015373	0.020082	7	861	47	40574	Cluster-41776.55900,Cluster-41776.73442,Cluster-41776.55902,Cluster-41776.59506,Cluster-41776.66724,Cluster-41776.66507,Cluster-41776.66722
GO:0006550	isoleucine catabolic process	biological_process	0.00015481	0.020082	8	861	62	40574	Cluster-41776.43340,Cluster-41776.63858,Cluster-41776.90646,Cluster-41776.95211,Cluster-41776.62408,Cluster-41776.77166,Cluster-41776.56121,Cluster-41776.47364
GO:0006552	leucine catabolic process	biological_process	0.00015481	0.020082	8	861	62	40574	Cluster-41776.56121,Cluster-41776.47364,Cluster-41776.77166,Cluster-41776.62408,Cluster-41776.43340,Cluster-41776.95211,Cluster-41776.90646,Cluster-41776.63858
GO:0006574	valine catabolic process	biological_process	0.00015481	0.020082	8	861	62	40574	Cluster-41776.95211,Cluster-41776.63858,Cluster-41776.90646,Cluster-41776.43340,Cluster-41776.56121,Cluster-41776.47364,Cluster-41776.77166,Cluster-41776.62408
GO:0009083	branched-chain amino acid catabolic process	biological_process	0.00015481	0.020082	8	861	62	40574	Cluster-41776.43340,Cluster-41776.63858,Cluster-41776.90646,Cluster-41776.95211,Cluster-41776.62408,Cluster-41776.56121,Cluster-41776.47364,Cluster-41776.77166
GO:0051186	cofactor metabolic process	biological_process	0.00015991	0.020082	33	861	747	40574	Cluster-41776.91054,Cluster-41776.43450,Cluster-41776.84888,Cluster-41776.60907,Cluster-41776.57740,Cluster-41776.93169,Cluster-41776.80450,Cluster-41776.30060,Cluster-41776.63939,Cluster-41776.48243,Cluster-41776.91791,Cluster-41776.63858,Cluster-41776.53341,Cluster-41776.74654,Cluster-41776.70578,Cluster-41776.62805,Cluster-41776.95211,Cluster-41776.28591,Cluster-41776.29188,Cluster-41776.89706…
GO:0009081	branched-chain amino acid metabolic process	biological_process	0.00016087	0.020082	10	861	104	40574	Cluster-41776.62408,Cluster-41776.77045,Cluster-41776.56121,Cluster-41776.47364,Cluster-41776.77166,Cluster-41776.63858,Cluster-41776.90646,Cluster-41776.95211,Cluster-41776.43340,Cluster-41776.7192
GO:0022857	transmembrane transporter activity	molecular_function	0.00016794	0.020464	88	861	2640	40574	Cluster-41776.32358,Cluster-41776.79100,Cluster-41776.109596,Cluster-41776.36487,Cluster-41776.11698,Cluster-41776.77048,Cluster-41776.35324,Cluster-41776.57774,Cluster-41776.42812,Cluster-41776.11540,Cluster-41776.55377,Cluster-41776.106895,Cluster-41776.76651,Cluster-41776.23948,Cluster-41776.92699,Cluster-41776.19498,Cluster-41776.89727,Cluster-41776.65196,Cluster-41776.76743,Cluster-41776.516…
GO:0015077	monovalent inorganic cation transmembrane transporter activity	molecular_function	0.00020364	0.024238	40	861	1003	40574	Cluster-41776.11698,Cluster-41776.42812,Cluster-41776.57774,Cluster-41776.35324,Cluster-41776.111219,Cluster-41776.52342,Cluster-41776.63398,Cluster-41776.55377,Cluster-41776.51923,Cluster-41776.106895,Cluster-41776.92699,Cluster-41776.47905,Cluster-41776.66621,Cluster-41776.104718,Cluster-41776.65196,Cluster-41776.51662,Cluster-41776.47906,Cluster-41776.35958,Cluster-41776.29425,Cluster-41776.71…
GO:0042773	ATP synthesis coupled electron transport	biological_process	0.00022101	0.025136	16	861	279	40574	Cluster-41776.74654,Cluster-41776.48243,Cluster-41776.63939,Cluster-41776.54252,Cluster-41776.93353,Cluster-41776.59086,Cluster-41776.47905,Cluster-41776.58724,Cluster-41776.57740,Cluster-41776.28575,Cluster-41776.66621,Cluster-41776.63398,Cluster-41776.63739,Cluster-41776.35958,Cluster-41776.47906,Cluster-41776.29425
GO:0042775	mitochondrial ATP synthesis coupled electron transport	biological_process	0.00022101	0.025136	16	861	279	40574	Cluster-41776.74654,Cluster-41776.47905,Cluster-41776.28575,Cluster-41776.66621,Cluster-41776.57740,Cluster-41776.58724,Cluster-41776.54252,Cluster-41776.63939,Cluster-41776.48243,Cluster-41776.59086,Cluster-41776.93353,Cluster-41776.63398,Cluster-41776.63739,Cluster-41776.29425,Cluster-41776.35958,Cluster-41776.47906
GO:0003860	3-hydroxyisobutyryl-CoA hydrolase activity	molecular_function	0.00029308	0.031243	5	861	24	40574	Cluster-41776.90646,Cluster-41776.56121,Cluster-41776.47364,Cluster-41776.43340,Cluster-41776.77166
GO:0016289	CoA hydrolase activity	molecular_function	0.00029308	0.031243	5	861	24	40574	Cluster-41776.43340,Cluster-41776.56121,Cluster-41776.47364,Cluster-41776.77166,Cluster-41776.90646
GO:0033013	tetrapyrrole metabolic process	biological_process	0.00029741	0.031243	15	861	239	40574	Cluster-41776.95211,Cluster-41776.63858,Cluster-41776.43450,Cluster-41776.93614,Cluster-41776.80450,Cluster-41776.93353,Cluster-41776.50694,Cluster-41776.109541,Cluster-41776.33037,Cluster-41776.93169,Cluster-41776.53341,Cluster-41776.28591,Cluster-41776.29188,Cluster-41776.89706,Cluster-41776.90052
GO:0015994	chlorophyll metabolic process	biological_process	0.00029912	0.031243	9	861	100	40574	Cluster-41776.43450,Cluster-41776.93614,Cluster-41776.80450,Cluster-41776.93353,Cluster-41776.50694,Cluster-41776.33037,Cluster-41776.53341,Cluster-41776.29188,Cluster-41776.89706
GO:0005839	proteasome core complex	cellular_component	0.00034777	0.035598	7	861	76	40574	Cluster-41776.39446,Cluster-41776.66103,Cluster-41776.54297,Cluster-41776.39445,Cluster-41776.53347,Cluster-41776.69250,Cluster-41776.53017
GO:0098803	respiratory chain complex	cellular_component	0.0004023	0.040372	13	861	216	40574	Cluster-41776.59086,Cluster-41776.93353,Cluster-41776.54252,Cluster-41776.29425,Cluster-41776.47906,Cluster-41776.35958,Cluster-41776.28575,Cluster-41776.66621,Cluster-41776.58724,Cluster-41776.47905,Cluster-41776.36125,Cluster-41776.63398,Cluster-41776.63928
GO:0044282	small molecule catabolic process	biological_process	0.00042277	0.040837	14	861	212	40574	Cluster-41776.46802,Cluster-41776.68188,Cluster-41776.59731,Cluster-41776.62408,Cluster-41776.56121,Cluster-41776.47364,Cluster-41776.77166,Cluster-41776.95211,Cluster-41776.65705,Cluster-41776.90646,Cluster-41776.63858,Cluster-41776.51917,Cluster-41776.75848,Cluster-41776.43340
GO:0046434	organophosphate catabolic process	biological_process	0.00042665	0.040837	11	861	139	40574	Cluster-41776.77147,Cluster-41776.87058,Cluster-41776.75422,Cluster-41776.77143,Cluster-41776.63858,Cluster-41776.95211,Cluster-41776.53346,Cluster-41776.75424,Cluster-41776.77142,Cluster-41776.50844,Cluster-41776.77145
GO:0044255	cellular lipid metabolic process	biological_process	0.00043087	0.040837	33	861	758	40574	Cluster-41776.39105,Cluster-41776.64295,Cluster-41776.77145,Cluster-41776.77142,Cluster-41776.17504,Cluster-41776.95211,Cluster-41776.74598,Cluster-41776.86559,Cluster-41776.75424,Cluster-41776.53346,Cluster-41776.77166,Cluster-41776.69036,Cluster-41776.32881,Cluster-41776.5171,Cluster-41776.77147,Cluster-41776.93250,Cluster-41776.98835,Cluster-41776.23015,Cluster-41776.50844,Cluster-41776.77143,…
GO:0006631	fatty acid metabolic process	biological_process	0.00048225	0.042873	11	861	136	40574	Cluster-41776.102608,Cluster-41776.59986,Cluster-41776.95211,Cluster-41776.32128,Cluster-41776.63858,Cluster-41776.39105,Cluster-41776.77166,Cluster-41776.56121,Cluster-41776.69036,Cluster-41776.62408,Cluster-41776.86559
GO:0005215	transporter activity	molecular_function	0.00048301	0.042873	98	861	3105	40574	Cluster-41776.19498,Cluster-41776.89727,Cluster-41776.92699,Cluster-41776.23948,Cluster-41776.81563,Cluster-41776.104718,Cluster-41776.75915,Cluster-41776.51662,Cluster-41776.65196,Cluster-41776.76743,Cluster-41776.42812,Cluster-41776.57774,Cluster-41776.35324,Cluster-41776.77048,Cluster-41776.11698,Cluster-41776.36487,Cluster-41776.109596,Cluster-41776.32358,Cluster-41776.79100,Cluster-34436.0,C…
GO:0022904	respiratory electron transport chain	biological_process	0.00048909	0.042873	16	861	298	40574	Cluster-41776.63398,Cluster-41776.63739,Cluster-41776.47906,Cluster-41776.35958,Cluster-41776.29425,Cluster-41776.74654,Cluster-41776.47905,Cluster-41776.57740,Cluster-41776.58724,Cluster-41776.66621,Cluster-41776.28575,Cluster-41776.63939,Cluster-41776.48243,Cluster-41776.54252,Cluster-41776.93353,Cluster-41776.59086
GO:0000502	proteasome complex	cellular_component	0.00050743	0.042873	8	861	104	40574	Cluster-41776.39445,Cluster-41776.39446,Cluster-41776.66103,Cluster-41776.69250,Cluster-41776.53347,Cluster-41776.53017,Cluster-41776.66461,Cluster-41776.54297
GO:1905369	endopeptidase complex	cellular_component	0.00050743	0.042873	8	861	104	40574	Cluster-41776.39446,Cluster-41776.66103,Cluster-41776.39445,Cluster-41776.54297,Cluster-41776.66461,Cluster-41776.53017,Cluster-41776.69250,Cluster-41776.53347
GO:0042537	benzene-containing compound metabolic process	biological_process	0.00053197	0.042873	8	861	72	40574	Cluster-41776.63858,Cluster-41776.65705,Cluster-41776.25351,Cluster-41776.95211,Cluster-41776.46802,Cluster-41776.62408,Cluster-41776.56121,Cluster-41776.77166
GO:0006549	isoleucine metabolic process	biological_process	0.0005523	0.042873	8	861	76	40574	Cluster-41776.43340,Cluster-41776.95211,Cluster-41776.63858,Cluster-41776.90646,Cluster-41776.56121,Cluster-41776.47364,Cluster-41776.77166,Cluster-41776.62408
GO:0006573	valine metabolic process	biological_process	0.0005523	0.042873	8	861	76	40574	Cluster-41776.95211,Cluster-41776.63858,Cluster-41776.90646,Cluster-41776.43340,Cluster-41776.77166,Cluster-41776.56121,Cluster-41776.47364,Cluster-41776.62408
GO:0004129	cytochrome-c oxidase activity	molecular_function	0.00056126	0.042873	10	861	142	40574	Cluster-41776.47905,Cluster-41776.66621,Cluster-41776.28575,Cluster-41776.29425,Cluster-41776.54252,Cluster-41776.35958,Cluster-41776.47906,Cluster-41776.59086,Cluster-41776.93353,Cluster-41776.63398
GO:0006123	mitochondrial electron transport, cytochrome c to oxygen	biological_process	0.00056126	0.042873	10	861	142	40574	Cluster-41776.63398,Cluster-41776.47905,Cluster-41776.28575,Cluster-41776.66621,Cluster-41776.54252,Cluster-41776.29425,Cluster-41776.47906,Cluster-41776.35958,Cluster-41776.59086,Cluster-41776.93353
GO:0016675	oxidoreductase activity, acting on a heme group of donors	molecular_function	0.00056126	0.042873	10	861	142	40574	Cluster-41776.63398,Cluster-41776.66621,Cluster-41776.28575,Cluster-41776.47905,Cluster-41776.93353,Cluster-41776.59086,Cluster-41776.47906,Cluster-41776.35958,Cluster-41776.54252,Cluster-41776.29425
GO:0016676	oxidoreductase activity, acting on a heme group of donors, oxygen as acceptor	molecular_function	0.00056126	0.042873	10	861	142	40574	Cluster-41776.63398,Cluster-41776.29425,Cluster-41776.54252,Cluster-41776.35958,Cluster-41776.47906,Cluster-41776.59086,Cluster-41776.93353,Cluster-41776.47905,Cluster-41776.28575,Cluster-41776.66621
GO:0045277	respiratory chain complex IV	cellular_component	0.00056126	0.042873	10	861	142	40574	Cluster-41776.63398,Cluster-41776.47905,Cluster-41776.66621,Cluster-41776.28575,Cluster-41776.35958,Cluster-41776.47906,Cluster-41776.54252,Cluster-41776.29425,Cluster-41776.93353,Cluster-41776.59086
GO:0016298	lipase activity	molecular_function	0.00057471	0.043256	9	861	102	40574	Cluster-41776.75424,Cluster-41776.50844,Cluster-41776.77142,Cluster-41776.77145,Cluster-41776.77147,Cluster-41776.87058,Cluster-41776.75422,Cluster-41776.77143,Cluster-41776.17504
GO:0004620	phospholipase activity	molecular_function	0.00060881	0.045158	8	861	83	40574	Cluster-41776.75422,Cluster-41776.87058,Cluster-41776.77147,Cluster-41776.77143,Cluster-41776.77145,Cluster-41776.50844,Cluster-41776.77142,Cluster-41776.75424
GO:0070469	respiratory chain	cellular_component	0.00065661	0.048008	13	861	226	40574	Cluster-41776.63928,Cluster-41776.63398,Cluster-41776.54252,Cluster-41776.29425,Cluster-41776.47906,Cluster-41776.35958,Cluster-41776.59086,Cluster-41776.93353,Cluster-41776.36125,Cluster-41776.47905,Cluster-41776.28575,Cluster-41776.66621,Cluster-41776.58724
GO:0008191	metalloendopeptidase inhibitor activity	molecular_function	0.00072974	0.052603	5	861	35	40574	Cluster-41776.21898,Cluster-41776.71788,Cluster-41776.7851,Cluster-41776.26303,Cluster-41776.100931
GO:1901565	organonitrogen compound catabolic process	biological_process	0.00076128	0.054114	18	861	330	40574	Cluster-41776.43340,Cluster-41776.93614,Cluster-41776.63858,Cluster-41776.90646,Cluster-41776.65705,Cluster-41776.62408,Cluster-41776.53341,Cluster-41776.59731,Cluster-41776.77166,Cluster-41776.56121,Cluster-41776.75848,Cluster-41776.51917,Cluster-41776.95211,Cluster-41776.31055,Cluster-41776.89706,Cluster-41776.47364,Cluster-41776.68188,Cluster-41776.80450
GO:0016790	thiolester hydrolase activity	molecular_function	0.00081059	0.05683	5	861	29	40574	Cluster-41776.43340,Cluster-41776.56121,Cluster-41776.77166,Cluster-41776.47364,Cluster-41776.90646
GO:0045333	cellular respiration	biological_process	0.00085548	0.059167	19	861	400	40574	Cluster-41776.63398,Cluster-41776.63739,Cluster-41776.35958,Cluster-41776.47906,Cluster-41776.29425,Cluster-41776.6181,Cluster-41776.15267,Cluster-41776.74654,Cluster-41776.63939,Cluster-41776.48243,Cluster-41776.54252,Cluster-41776.68188,Cluster-41776.93353,Cluster-41776.59086,Cluster-41776.47905,Cluster-41776.57740,Cluster-41776.58724,Cluster-41776.66621,Cluster-41776.28575
GO:0042430	indole-containing compound metabolic process	biological_process	0.00093277	0.063652	10	861	127	40574	Cluster-41776.95211,Cluster-41776.25351,Cluster-41776.65705,Cluster-41776.63858,Cluster-41776.91664,Cluster-41776.92269,Cluster-41776.94547,Cluster-41776.56121,Cluster-41776.77166,Cluster-41776.62408
GO:0006554	lysine catabolic process	biological_process	0.0011571	0.076911	8	861	86	40574	Cluster-41776.77166,Cluster-41776.56121,Cluster-41776.59731,Cluster-41776.62408,Cluster-41776.68188,Cluster-41776.51917,Cluster-41776.95211,Cluster-41776.63858
GO:0009068	aspartate family amino acid catabolic process	biological_process	0.0011571	0.076911	8	861	86	40574	Cluster-41776.51917,Cluster-41776.63858,Cluster-41776.95211,Cluster-41776.77166,Cluster-41776.56121,Cluster-41776.62408,Cluster-41776.59731,Cluster-41776.68188
GO:0045261	proton-transporting ATP synthase complex, catalytic core F(1)	cellular_component	0.0012655	0.083033	4	861	27	40574	Cluster-41776.57774,Cluster-41776.62284,Cluster-41776.51662,Cluster-41776.3828
GO:0044711	single-organism biosynthetic process	biological_process	0.0013482	0.086668	62	861	1876	40574	Cluster-41776.41459,Cluster-41776.97856,Cluster-41776.86559,Cluster-41776.11336,Cluster-41776.69036,Cluster-41776.68062,Cluster-41776.71750,Cluster-41776.77166,Cluster-41776.36539,Cluster-41776.62284,Cluster-41776.91744,Cluster-41776.38451,Cluster-41776.63739,Cluster-41776.3828,Cluster-41776.93250,Cluster-41776.76514,Cluster-41776.75644,Cluster-41776.71021,Cluster-41776.29159,Cluster-41776.68188,…
GO:0018874	benzoate metabolic process	biological_process	0.001386	0.086668	6	861	48	40574	Cluster-41776.63858,Cluster-41776.95211,Cluster-41776.25351,Cluster-41776.77166,Cluster-41776.56121,Cluster-41776.62408
GO:0015980	energy derivation by oxidation of organic compounds	biological_process	0.0013868	0.086668	19	861	416	40574	Cluster-41776.63939,Cluster-41776.48243,Cluster-41776.54252,Cluster-41776.68188,Cluster-41776.93353,Cluster-41776.59086,Cluster-41776.47905,Cluster-41776.58724,Cluster-41776.57740,Cluster-41776.28575,Cluster-41776.66621,Cluster-41776.6181,Cluster-41776.15267,Cluster-41776.74654,Cluster-41776.47906,Cluster-41776.35958,Cluster-41776.29425,Cluster-41776.63739,Cluster-41776.63398
GO:0015002	heme-copper terminal oxidase activity	molecular_function	0.0013886	0.086668	10	861	157	40574	Cluster-41776.63398,Cluster-41776.28575,Cluster-41776.66621,Cluster-41776.47905,Cluster-41776.59086,Cluster-41776.93353,Cluster-41776.54252,Cluster-41776.29425,Cluster-41776.35958,Cluster-41776.47906
GO:0019482	beta-alanine metabolic process	biological_process	0.0014449	0.088157	5	861	34	40574	Cluster-41776.56121,Cluster-41776.77166,Cluster-41776.43340,Cluster-41776.47364,Cluster-41776.90646
GO:0019637	organophosphate metabolic process	biological_process	0.0014469	0.088157	59	861	1866	40574	Cluster-41776.66674,Cluster-41776.47905,Cluster-41776.124,Cluster-41776.50844,Cluster-41776.92699,Cluster-41776.66621,Cluster-41776.57740,Cluster-41776.48243,Cluster-41776.63939,Cluster-41776.23015,Cluster-41776.75422,Cluster-41776.87058,Cluster-41776.51662,Cluster-41776.84888,Cluster-41776.77143,Cluster-41776.84579,Cluster-41776.11698,Cluster-41776.57774,Cluster-41776.35324,Cluster-41776.5671,Cl…
GO:0009066	aspartate family amino acid metabolic process	biological_process	0.0016838	0.099382	13	861	219	40574	Cluster-41776.77166,Cluster-41776.56121,Cluster-41776.59731,Cluster-41776.93169,Cluster-41776.62408,Cluster-41776.68188,Cluster-41776.91163,Cluster-41776.75848,Cluster-41776.43450,Cluster-41776.51917,Cluster-41776.91667,Cluster-41776.63858,Cluster-41776.95211
GO:0003724	RNA helicase activity	molecular_function	0.0016848	0.099382	11	861	154	40574	Cluster-41776.67494,Cluster-41776.31193,Cluster-41776.33394,Cluster-41776.72264,Cluster-41776.55225,Cluster-41776.67091,Cluster-41776.67074,Cluster-41776.53064,Cluster-41776.33104,Cluster-41776.32662,Cluster-41776.112785
GO:0003857	3-hydroxyacyl-CoA dehydrogenase activity	molecular_function	0.0016894	0.099382	5	861	34	40574	Cluster-41776.63858,Cluster-41776.95211,Cluster-41776.62408,Cluster-41776.56121,Cluster-41776.77166
GO:0051188	cofactor biosynthetic process	biological_process	0.0017255	0.10036	23	861	527	40574	Cluster-41776.11336,Cluster-41776.109541,Cluster-41776.33037,Cluster-41776.29678,Cluster-41776.63739,Cluster-41776.63858,Cluster-41776.91791,Cluster-41776.30060,Cluster-41776.93353,Cluster-41776.29159,Cluster-41776.48243,Cluster-41776.63939,Cluster-41776.28591,Cluster-41776.57740,Cluster-41776.93169,Cluster-41776.62805,Cluster-41776.84888,Cluster-41776.95211,Cluster-41776.60907,Cluster-41776.9105…
GO:0006568	tryptophan metabolic process	biological_process	0.0017689	0.10059	9	861	115	40574	Cluster-41776.95211,Cluster-41776.25351,Cluster-41776.63858,Cluster-41776.65705,Cluster-41776.91664,Cluster-41776.94547,Cluster-41776.56121,Cluster-41776.77166,Cluster-41776.62408
GO:0006586	indolalkylamine metabolic process	biological_process	0.0017689	0.10059	9	861	115	40574	Cluster-41776.62408,Cluster-41776.56121,Cluster-41776.77166,Cluster-41776.94547,Cluster-41776.91664,Cluster-41776.95211,Cluster-41776.25351,Cluster-41776.63858,Cluster-41776.65705
GO:0006508	proteolysis	biological_process	0.0018007	0.10128	59	861	1706	40574	Cluster-41776.69250,Cluster-41776.5171,Cluster-41776.5604,Cluster-41776.23130,Cluster-41776.31701,Cluster-41776.39445,Cluster-41776.71001,Cluster-41776.69405,Cluster-41776.30354,Cluster-41776.34297,Cluster-41776.39446,Cluster-41776.53347,Cluster-41776.39581,Cluster-41776.78595,Cluster-41776.25673,Cluster-41776.17504,Cluster-41776.81096,Cluster-41776.21898,Cluster-41776.31193,Cluster-41776.112785,…
GO:0006812	cation transport	biological_process	0.0019358	0.10769	65	861	2004	40574	Cluster-41776.57740,Cluster-41776.66621,Cluster-41776.47905,Cluster-41776.65888,Cluster-41776.48243,Cluster-41776.109372,Cluster-41776.51917,Cluster-41776.52342,Cluster-41776.111219,Cluster-41776.50144,Cluster-41776.87006,Cluster-41776.92615,Cluster-41776.51923,Cluster-41776.63398,Cluster-41776.28575,Cluster-41776.59086,Cluster-41776.109440,Cluster-41776.63522,Cluster-41776.63486,Cluster-41776.58…
GO:0072330	monocarboxylic acid biosynthetic process	biological_process	0.00203	0.10772	11	861	165	40574	Cluster-41776.69036,Cluster-41776.62408,Cluster-41776.39105,Cluster-41776.77166,Cluster-41776.56121,Cluster-41776.91163,Cluster-41776.86559,Cluster-41776.59986,Cluster-41776.102608,Cluster-41776.95211,Cluster-41776.63858
GO:0042440	pigment metabolic process	biological_process	0.0020306	0.10772	9	861	127	40574	Cluster-41776.93169,Cluster-41776.53341,Cluster-41776.89706,Cluster-41776.28591,Cluster-41776.93353,Cluster-41776.80450,Cluster-41776.93614,Cluster-41776.63858,Cluster-41776.95211
GO:0015075	ion transmembrane transporter activity	molecular_function	0.0020504	0.10772	69	861	2146	40574	Cluster-41776.104718,Cluster-41776.75915,Cluster-41776.51662,Cluster-41776.76743,Cluster-41776.65196,Cluster-41776.92699,Cluster-41776.76651,Cluster-41776.106895,Cluster-41776.55377,Cluster-41776.11540,Cluster-41776.42812,Cluster-41776.35324,Cluster-41776.57774,Cluster-41776.77048,Cluster-41776.11698,Cluster-41776.32358,Cluster-41776.96373,Cluster-41776.78595,Cluster-41776.21052,Cluster-41776.979…
GO:0016053	organic acid biosynthetic process	biological_process	0.0020548	0.10772	21	861	459	40574	Cluster-41776.91163,Cluster-41776.86559,Cluster-41776.69036,Cluster-41776.77045,Cluster-41776.62408,Cluster-41776.77166,Cluster-41776.56121,Cluster-41776.63858,Cluster-41776.91667,Cluster-41776.59986,Cluster-41776.102608,Cluster-41776.30060,Cluster-41776.94547,Cluster-41776.39105,Cluster-41776.95211,Cluster-41776.60907,Cluster-41776.62805,Cluster-41776.28249,Cluster-41776.91664,Cluster-41776.7780…
GO:0046394	carboxylic acid biosynthetic process	biological_process	0.0020548	0.10772	21	861	459	40574	Cluster-41776.30060,Cluster-41776.94547,Cluster-41776.39105,Cluster-41776.95211,Cluster-41776.60907,Cluster-41776.62805,Cluster-41776.28249,Cluster-41776.91664,Cluster-41776.7780,Cluster-41776.7192,Cluster-41776.91163,Cluster-41776.86559,Cluster-41776.69036,Cluster-41776.77045,Cluster-41776.62408,Cluster-41776.56121,Cluster-41776.77166,Cluster-41776.63858,Cluster-41776.91667,Cluster-41776.59986,C…
GO:0006118	obsolete electron transport	biological_process	0.0020626	0.10772	22	861	506	40574	Cluster-41776.53944,Cluster-41776.92699,Cluster-41776.48243,Cluster-41776.69948,Cluster-41776.97069,Cluster-41776.73443,Cluster-41776.96373,Cluster-41776.49344,Cluster-41776.63329,Cluster-41776.11698,Cluster-41776.49341,Cluster-41776.35324,Cluster-41776.55735,Cluster-41776.51923,Cluster-41776.74665,Cluster-41776.106895,Cluster-41776.70501,Cluster-41776.61759,Cluster-41776.51616,Cluster-41776.6339…
GO:0006576	cellular biogenic amine metabolic process	biological_process	0.0022453	0.11379	13	861	220	40574	Cluster-41776.62408,Cluster-41776.77166,Cluster-41776.56121,Cluster-41776.32662,Cluster-41776.94547,Cluster-41776.30634,Cluster-41776.91664,Cluster-41776.95211,Cluster-41776.25351,Cluster-41776.63858,Cluster-41776.65705,Cluster-41776.33394,Cluster-41776.55225
GO:0044106	cellular amine metabolic process	biological_process	0.0022453	0.11379	13	861	220	40574	Cluster-41776.30634,Cluster-41776.91664,Cluster-41776.65705,Cluster-41776.63858,Cluster-41776.25351,Cluster-41776.95211,Cluster-41776.55225,Cluster-41776.33394,Cluster-41776.62408,Cluster-41776.77166,Cluster-41776.56121,Cluster-41776.32662,Cluster-41776.94547
GO:0016787	hydrolase activity	molecular_function	0.0022456	0.11379	175	861	6140	40574	Cluster-41776.58507,Cluster-41776.56121,Cluster-41776.66103,Cluster-41776.49152,Cluster-41776.89266,Cluster-41776.57774,Cluster-41776.7708,Cluster-41776.73892,Cluster-41776.93251,Cluster-41776.52997,Cluster-41776.53748,Cluster-41776.77858,Cluster-41776.46549,Cluster-41776.23948,Cluster-41776.66674,Cluster-41776.59090,Cluster-41776.75848,Cluster-41776.66353,Cluster-41776.87058,Cluster-41776.60907,…
GO:0009395	phospholipid catabolic process	biological_process	0.0023695	0.11796	8	861	99	40574	Cluster-41776.50844,Cluster-41776.77142,Cluster-41776.77145,Cluster-41776.75424,Cluster-41776.75422,Cluster-41776.77147,Cluster-41776.87058,Cluster-41776.77143
GO:0006553	lysine metabolic process	biological_process	0.0023739	0.11796	8	861	97	40574	Cluster-41776.68188,Cluster-41776.59731,Cluster-41776.62408,Cluster-41776.77166,Cluster-41776.56121,Cluster-41776.95211,Cluster-41776.63858,Cluster-41776.51917
GO:0005544	calcium-dependent phospholipid binding	molecular_function	0.002402	0.11821	5	861	54	40574	Cluster-41776.87901,Cluster-41776.76731,Cluster-41776.52022,Cluster-41776.87903,Cluster-41776.87904
GO:0016817	hydrolase activity, acting on acid anhydrides	molecular_function	0.0024434	0.11824	62	861	1829	40574	Cluster-41776.62284,Cluster-41776.69829,Cluster-41776.91744,Cluster-41776.52278,Cluster-41776.3828,Cluster-41776.67494,Cluster-41776.52756,Cluster-41776.32662,Cluster-41776.69405,Cluster-41776.79146,Cluster-41776.67074,Cluster-41776.29145,Cluster-41776.33104,Cluster-41776.73890,Cluster-41776.72264,Cluster-41776.17504,Cluster-41776.33394,Cluster-41776.31193,Cluster-41776.26317,Cluster-41776.63522,…
GO:0016462	pyrophosphatase activity	molecular_function	0.0024694	0.11824	56	861	1610	40574	Cluster-41776.57834,Cluster-41776.55225,Cluster-41776.60907,Cluster-41776.72292,Cluster-41776.64937,Cluster-41776.64935,Cluster-41776.51662,Cluster-41776.35306,Cluster-41776.69645,Cluster-41776.56048,Cluster-41776.64500,Cluster-41776.53378,Cluster-41776.53064,Cluster-41776.41176,Cluster-41776.66674,Cluster-41776.98467,Cluster-41776.32128,Cluster-41776.99941,Cluster-41776.30634,Cluster-41776.73892…
GO:0022892	substrate-specific transporter activity	molecular_function	0.0024761	0.11824	77	861	2465	40574	Cluster-41776.64937,Cluster-41776.28954,Cluster-41776.87620,Cluster-41776.109372,Cluster-41776.51917,Cluster-41776.65888,Cluster-41776.8082,Cluster-41776.66621,Cluster-41776.16099,Cluster-41776.47905,Cluster-41776.63398,Cluster-41776.7200,Cluster-41776.97826,Cluster-41776.92461,Cluster-41776.101951,Cluster-41776.87006,Cluster-41776.36647,Cluster-41776.92615,Cluster-41776.51923,Cluster-41776.52342…
GO:0070069	cytochrome complex	cellular_component	0.002495	0.11824	12	861	225	40574	Cluster-41776.63398,Cluster-41776.97069,Cluster-41776.29425,Cluster-41776.54252,Cluster-41776.35958,Cluster-41776.47906,Cluster-41776.59086,Cluster-41776.93353,Cluster-41776.47905,Cluster-41776.28575,Cluster-41776.66621,Cluster-41776.58724
GO:0022891	substrate-specific transmembrane transporter activity	molecular_function	0.0025876	0.1215	72	861	2284	40574	Cluster-41776.71021,Cluster-41776.48598,Cluster-41776.93353,Cluster-41776.82672,Cluster-41776.54252,Cluster-41776.2751,Cluster-41776.90371,Cluster-41776.59887,Cluster-41776.21052,Cluster-41776.96373,Cluster-41776.78595,Cluster-41776.97956,Cluster-41776.47906,Cluster-41776.35958,Cluster-41776.92053,Cluster-41776.36539,Cluster-41776.31862,Cluster-41776.91744,Cluster-41776.75906,Cluster-41776.7188,C…
GO:0016746	transferase activity, transferring acyl groups	molecular_function	0.0027172	0.12631	22	861	483	40574	Cluster-41776.87651,Cluster-41776.74598,Cluster-41776.34764,Cluster-41776.86171,Cluster-41776.69033,Cluster-41776.72210,Cluster-41776.76514,Cluster-41776.98312,Cluster-41776.93169,Cluster-41776.90165,Cluster-41776.5171,Cluster-41776.66722,Cluster-41776.52278,Cluster-41776.63762,Cluster-41776.59986,Cluster-41776.55900,Cluster-41776.90257,Cluster-41776.5671,Cluster-41776.74433,Cluster-41776.69036,C…
GO:1902578	single-organism localization	biological_process	0.0027394	0.12631	68	861	2117	40574	Cluster-41776.87006,Cluster-41776.101951,Cluster-41776.92615,Cluster-41776.51923,Cluster-41776.36647,Cluster-41776.55735,Cluster-41776.63398,Cluster-41776.97826,Cluster-41776.110850,Cluster-41776.87620,Cluster-41776.58150,Cluster-41776.64937,Cluster-41776.60841,Cluster-41776.66621,Cluster-41776.8082,Cluster-41776.57740,Cluster-41776.47905,Cluster-41776.48243,Cluster-41776.11616,Cluster-41776.3828…
GO:0046933	proton-transporting ATP synthase activity, rotational mechanism	molecular_function	0.0029443	0.13319	5	861	51	40574	Cluster-41776.3828,Cluster-41776.51662,Cluster-41776.62284,Cluster-41776.91744,Cluster-41776.57774
GO:0016616	oxidoreductase activity, acting on the CH-OH group of donors, NAD or NADP as acceptor	molecular_function	0.0029581	0.13319	12	861	199	40574	Cluster-33561.0,Cluster-41776.95211,Cluster-41776.63858,Cluster-41776.35653,Cluster-41776.85024,Cluster-41776.56121,Cluster-41776.53346,Cluster-41776.77166,Cluster-41776.62408,Cluster-41776.65630,Cluster-41776.75644,Cluster-41776.41459
GO:0004418	hydroxymethylbilane synthase activity	molecular_function	0.0029668	0.13319	2	861	4	40574	Cluster-41776.43450,Cluster-41776.29188
GO:0007030	Golgi organization	biological_process	0.0032006	0.14244	8	861	100	40574	Cluster-41776.100841,Cluster-41776.48598,Cluster-41776.63522,Cluster-41776.63486,Cluster-41776.45517,Cluster-41776.7782,Cluster-41776.25673,Cluster-41776.85010
GO:0016818	hydrolase activity, acting on acid anhydrides, in phosphorus-containing anhydrides	molecular_function	0.003548	0.15654	57	861	1672	40574	Cluster-41776.67091,Cluster-41776.45475,Cluster-41776.72295,Cluster-41776.28575,Cluster-41776.82408,Cluster-41776.112785,Cluster-41776.60613,Cluster-41776.31193,Cluster-41776.26317,Cluster-41776.63522,Cluster-41776.73890,Cluster-41776.72264,Cluster-41776.17504,Cluster-41776.33394,Cluster-41776.67074,Cluster-41776.79146,Cluster-41776.29145,Cluster-41776.33104,Cluster-41776.52756,Cluster-41776.3266…
GO:0044257	cellular protein catabolic process	biological_process	0.0037097	0.15865	12	861	223	40574	Cluster-41776.53017,Cluster-41776.69250,Cluster-41776.53347,Cluster-41776.95724,Cluster-41776.109386,Cluster-41776.55225,Cluster-41776.54297,Cluster-41776.31701,Cluster-41776.39445,Cluster-41776.91928,Cluster-41776.66103,Cluster-41776.39446
GO:0051603	proteolysis involved in cellular protein catabolic process	biological_process	0.0037097	0.15865	12	861	223	40574	Cluster-41776.53347,Cluster-41776.69250,Cluster-41776.53017,Cluster-41776.55225,Cluster-41776.109386,Cluster-41776.95724,Cluster-41776.31701,Cluster-41776.54297,Cluster-41776.91928,Cluster-41776.39445,Cluster-41776.66103,Cluster-41776.39446
GO:0008121	ubiquinol-cytochrome-c reductase activity	molecular_function	0.0037199	0.15865	6	861	64	40574	Cluster-41776.11698,Cluster-41776.35324,Cluster-41776.96373,Cluster-41776.51923,Cluster-41776.92699,Cluster-41776.106895
GO:0016681	oxidoreductase activity, acting on diphenols and related substances as donors, cytochrome as acceptor	molecular_function	0.0037199	0.15865	6	861	64	40574	Cluster-41776.106895,Cluster-41776.51923,Cluster-41776.92699,Cluster-41776.35324,Cluster-41776.96373,Cluster-41776.11698
GO:0022900	electron transport chain	biological_process	0.0038493	0.16282	17	861	393	40574	Cluster-41776.28575,Cluster-41776.66621,Cluster-41776.58724,Cluster-41776.57740,Cluster-41776.47905,Cluster-41776.59086,Cluster-41776.93353,Cluster-41776.54252,Cluster-41776.63939,Cluster-41776.48243,Cluster-41776.74654,Cluster-41776.91335,Cluster-41776.29425,Cluster-41776.35958,Cluster-41776.47906,Cluster-41776.63398,Cluster-41776.63739
GO:0017111	nucleoside-triphosphatase activity	molecular_function	0.0039377	0.16519	54	861	1571	40574	Cluster-41776.32662,Cluster-41776.69405,Cluster-41776.79146,Cluster-41776.67074,Cluster-41776.29145,Cluster-41776.33104,Cluster-41776.62284,Cluster-41776.69829,Cluster-41776.52278,Cluster-41776.91744,Cluster-41776.3828,Cluster-41776.67494,Cluster-41776.82408,Cluster-41776.112785,Cluster-41776.60613,Cluster-41776.67091,Cluster-41776.45475,Cluster-41776.72295,Cluster-41776.28575,Cluster-41776.73890…
GO:0044765	single-organism transport	biological_process	0.0041019	0.17068	65	861	2049	40574	Cluster-41776.63486,Cluster-41776.58821,Cluster-41776.63522,Cluster-41776.59086,Cluster-41776.28575,Cluster-41776.18455,Cluster-41776.62284,Cluster-41776.63739,Cluster-41776.11616,Cluster-41776.3828,Cluster-41776.29425,Cluster-41776.71954,Cluster-41776.60841,Cluster-41776.64937,Cluster-41776.58150,Cluster-41776.87620,Cluster-41776.48243,Cluster-41776.47905,Cluster-41776.66621,Cluster-41776.8082,C…
GO:0006811	ion transport	biological_process	0.0044375	0.18184	84	861	2790	40574	Cluster-41776.59887,Cluster-41776.90371,Cluster-41776.2751,Cluster-41776.54252,Cluster-41776.82672,Cluster-41776.93353,Cluster-41776.71021,Cluster-41776.48598,Cluster-41776.74654,Cluster-41776.97956,Cluster-5186.1,Cluster-41776.96373,Cluster-41776.21052,Cluster-41776.78595,Cluster-41776.31862,Cluster-41776.36539,Cluster-41776.92053,Cluster-41776.47906,Cluster-41776.35958,Cluster-41776.62023,Clust…
GO:0070011	peptidase activity, acting on L-amino acid peptides	molecular_function	0.0044686	0.18184	57	861	1714	40574	Cluster-41776.78721,Cluster-41776.11631,Cluster-41776.5604,Cluster-41776.5171,Cluster-41776.69250,Cluster-41776.23130,Cluster-41776.49404,Cluster-41776.64963,Cluster-41776.39446,Cluster-41776.90257,Cluster-41776.71001,Cluster-41776.39445,Cluster-41776.69405,Cluster-41776.30354,Cluster-41776.31193,Cluster-41776.53347,Cluster-41776.81096,Cluster-41776.17504,Cluster-41776.31055,Cluster-41776.64970,C…
GO:0003678	DNA helicase activity	molecular_function	0.0044768	0.18184	11	861	170	40574	Cluster-41776.67091,Cluster-41776.67074,Cluster-41776.79146,Cluster-41776.53064,Cluster-41776.82408,Cluster-41776.5671,Cluster-41776.67494,Cluster-41776.31193,Cluster-41776.33394,Cluster-41776.72264,Cluster-41776.55225
GO:0005856	cytoskeleton	cellular_component	0.0045359	0.18279	43	861	1226	40574	Cluster-41776.7782,Cluster-41776.64935,Cluster-41776.64937,Cluster-41776.57834,Cluster-41776.97069,Cluster-41776.56048,Cluster-41776.5443,Cluster-41776.67197,Cluster-41776.33075,Cluster-41776.64500,Cluster-41776.50411,Cluster-41776.98116,Cluster-41776.72681,Cluster-41776.92615,Cluster-41776.73892,Cluster-41776.87006,Cluster-41776.83488,Cluster-41776.42812,Cluster-41776.97314,Cluster-41776.79100,C…
GO:0006787	porphyrin-containing compound catabolic process	biological_process	0.0049888	0.19793	4	861	33	40574	Cluster-41776.89706,Cluster-41776.93614,Cluster-41776.53341,Cluster-41776.80450
GO:0033015	tetrapyrrole catabolic process	biological_process	0.0049888	0.19793	4	861	33	40574	Cluster-41776.80450,Cluster-41776.93614,Cluster-41776.89706,Cluster-41776.53341
GO:0009308	amine metabolic process	biological_process	0.0050566	0.19907	13	861	241	40574	Cluster-41776.33394,Cluster-41776.55225,Cluster-41776.95211,Cluster-41776.25351,Cluster-41776.63858,Cluster-41776.65705,Cluster-41776.91664,Cluster-41776.30634,Cluster-41776.94547,Cluster-41776.32662,Cluster-41776.56121,Cluster-41776.77166,Cluster-41776.62408
GO:0019693	ribose phosphate metabolic process	biological_process	0.0050966	0.19912	41	861	1314	40574	Cluster-41776.51662,Cluster-41776.63939,Cluster-41776.48243,Cluster-41776.66621,Cluster-41776.57740,Cluster-41776.47905,Cluster-41776.66674,Cluster-41776.124,Cluster-41776.92699,Cluster-41776.63398,Cluster-41776.63858,Cluster-41776.106895,Cluster-41776.51923,Cluster-41776.55377,Cluster-41776.35324,Cluster-41776.57774,Cluster-41776.11698,Cluster-41776.96373,Cluster-41776.95211,Cluster-41776.63486,…
GO:0006694	steroid biosynthetic process	biological_process	0.0054512	0.2082	7	861	92	40574	Cluster-41776.64295,Cluster-41776.62408,Cluster-41776.30244,Cluster-41776.65630,Cluster-41776.95211,Cluster-41776.75644,Cluster-41776.41459
GO:0099080	supramolecular complex	cellular_component	0.0054917	0.2082	19	861	431	40574	Cluster-41776.66246,Cluster-41776.92615,Cluster-41776.67494,Cluster-41776.94132,Cluster-41776.91795,Cluster-41776.63562,Cluster-41776.83488,Cluster-41776.32298,Cluster-41776.97856,Cluster-41776.97314,Cluster-41776.64937,Cluster-41776.7782,Cluster-41776.94133,Cluster-41776.57237,Cluster-41776.75915,Cluster-41776.63522,Cluster-41776.63486,Cluster-41776.1531,Cluster-41776.64500
GO:0099081	supramolecular polymer	cellular_component	0.0054917	0.2082	19	861	431	40574	Cluster-41776.94132,Cluster-41776.92615,Cluster-41776.67494,Cluster-41776.66246,Cluster-41776.97314,Cluster-41776.97856,Cluster-41776.91795,Cluster-41776.32298,Cluster-41776.63562,Cluster-41776.83488,Cluster-41776.63522,Cluster-41776.63486,Cluster-41776.94133,Cluster-41776.75915,Cluster-41776.57237,Cluster-41776.7782,Cluster-41776.64937,Cluster-41776.64500,Cluster-41776.1531
GO:0099512	supramolecular fiber	cellular_component	0.0054917	0.2082	19	861	431	40574	Cluster-41776.94133,Cluster-41776.57237,Cluster-41776.75915,Cluster-41776.7782,Cluster-41776.64937,Cluster-41776.63522,Cluster-41776.63486,Cluster-41776.64500,Cluster-41776.1531,Cluster-41776.66246,Cluster-41776.94132,Cluster-41776.92615,Cluster-41776.67494,Cluster-41776.97856,Cluster-41776.32298,Cluster-41776.91795,Cluster-41776.63562,Cluster-41776.83488,Cluster-41776.97314
GO:0008324	cation transmembrane transporter activity	molecular_function	0.005794	0.21804	52	861	1618	40574	Cluster-41776.71954,Cluster-41776.31913,Cluster-41776.29425,Cluster-41776.35958,Cluster-41776.47906,Cluster-41776.92053,Cluster-41776.36539,Cluster-41776.91744,Cluster-41776.62284,Cluster-41776.7188,Cluster-41776.75906,Cluster-41776.3828,Cluster-41776.62023,Cluster-41776.71021,Cluster-41776.59086,Cluster-41776.48598,Cluster-41776.93353,Cluster-41776.82672,Cluster-41776.54252,Cluster-41776.2751,Cl…
GO:0022890	inorganic cation transmembrane transporter activity	molecular_function	0.0060407	0.22567	47	861	1440	40574	Cluster-41776.77048,Cluster-41776.11698,Cluster-41776.42812,Cluster-41776.35324,Cluster-41776.57774,Cluster-41776.111219,Cluster-41776.52342,Cluster-41776.63398,Cluster-41776.55377,Cluster-41776.51923,Cluster-41776.106895,Cluster-41776.87006,Cluster-41776.92699,Cluster-41776.47905,Cluster-41776.66621,Cluster-41776.104718,Cluster-41776.65196,Cluster-41776.51662,Cluster-41776.47906,Cluster-41776.35…
GO:0042180	cellular ketone metabolic process	biological_process	0.00616	0.22773	9	861	154	40574	Cluster-41776.74654,Cluster-41776.63739,Cluster-41776.32128,Cluster-41776.65705,Cluster-41776.57740,Cluster-41776.11336,Cluster-41776.29159,Cluster-41776.48243,Cluster-41776.63939
GO:0071949	FAD binding	molecular_function	0.0061938	0.22773	5	861	43	40574	Cluster-41776.65847,Cluster-41776.63858,Cluster-41776.95211,Cluster-41776.93729,Cluster-41776.45100
GO:0042168	heme metabolic process	biological_process	0.0062623	0.22773	6	861	69	40574	Cluster-41776.28591,Cluster-41776.93614,Cluster-41776.93169,Cluster-41776.80450,Cluster-41776.95211,Cluster-41776.63858
GO:0016614	oxidoreductase activity, acting on CH-OH group of donors	molecular_function	0.0062738	0.22773	12	861	220	40574	Cluster-41776.65630,Cluster-41776.41459,Cluster-41776.75644,Cluster-41776.56121,Cluster-41776.77166,Cluster-41776.53346,Cluster-41776.62408,Cluster-33561.0,Cluster-41776.35653,Cluster-41776.63858,Cluster-41776.85024,Cluster-41776.95211
GO:0046168	glycerol-3-phosphate catabolic process	biological_process	0.0063415	0.22856	3	861	15	40574	Cluster-41776.53346,Cluster-41776.63858,Cluster-41776.95211
GO:0016042	lipid catabolic process	biological_process	0.0065604	0.2348	11	861	201	40574	Cluster-41776.17504,Cluster-41776.77143,Cluster-41776.75422,Cluster-41776.87058,Cluster-41776.77147,Cluster-41776.43340,Cluster-41776.77145,Cluster-41776.50844,Cluster-41776.77142,Cluster-41776.53341,Cluster-41776.75424
GO:0051187	cofactor catabolic process	biological_process	0.006642	0.23485	4	861	37	40574	Cluster-41776.80450,Cluster-41776.53341,Cluster-41776.89706,Cluster-41776.93614
GO:0072593	reactive oxygen species metabolic process	biological_process	0.0066538	0.23485	4	861	33	40574	Cluster-41776.22811,Cluster-41776.24675,Cluster-41776.61726,Cluster-41776.89090
GO:0004784	superoxide dismutase activity	molecular_function	0.0073932	0.25567	3	861	17	40574	Cluster-41776.61726,Cluster-41776.89090,Cluster-41776.24675
GO:0016721	oxidoreductase activity, acting on superoxide radicals as acceptor	molecular_function	0.0073932	0.25567	3	861	17	40574	Cluster-41776.89090,Cluster-41776.61726,Cluster-41776.24675
GO:0044430	cytoskeletal part	cellular_component	0.0073933	0.25567	39	861	1124	40574	Cluster-41776.97856,Cluster-41776.32298,Cluster-41776.63562,Cluster-41776.91795,Cluster-41776.63510,Cluster-41776.15266,Cluster-41776.66246,Cluster-41776.13420,Cluster-41776.94132,Cluster-41776.67494,Cluster-41776.1531,Cluster-41776.33830,Cluster-41776.25673,Cluster-41776.94133,Cluster-41776.57237,Cluster-41776.87478,Cluster-41776.42972,Cluster-41776.73890,Cluster-41776.63522,Cluster-41776.63486,…
GO:0009055	electron carrier activity	molecular_function	0.0074832	0.25704	17	861	412	40574	Cluster-41776.54252,Cluster-41776.59086,Cluster-41776.93353,Cluster-41776.47905,Cluster-41776.92699,Cluster-41776.66621,Cluster-41776.28575,Cluster-41776.63329,Cluster-41776.69948,Cluster-41776.97069,Cluster-41776.11698,Cluster-41776.29425,Cluster-41776.35958,Cluster-41776.47906,Cluster-41776.35324,Cluster-41776.63398,Cluster-41776.74665
GO:0008610	lipid biosynthetic process	biological_process	0.007783	0.26522	20	861	478	40574	Cluster-41776.41459,Cluster-41776.5671,Cluster-41776.86559,Cluster-41776.62408,Cluster-41776.69036,Cluster-41776.56121,Cluster-41776.77166,Cluster-41776.63858,Cluster-41776.59986,Cluster-41776.93250,Cluster-41776.102608,Cluster-41776.94116,Cluster-41776.75644,Cluster-41776.65630,Cluster-41776.64295,Cluster-41776.39105,Cluster-41776.95211,Cluster-41776.74598,Cluster-41776.30244,Cluster-41776.92269
GO:1905368	peptidase complex	cellular_component	0.0078269	0.26522	9	861	176	40574	Cluster-41776.39446,Cluster-41776.66103,Cluster-41776.49152,Cluster-41776.39445,Cluster-41776.66461,Cluster-41776.54297,Cluster-41776.69250,Cluster-41776.53347,Cluster-41776.53017
GO:0008202	steroid metabolic process	biological_process	0.0078769	0.26522	7	861	98	40574	Cluster-41776.95211,Cluster-41776.41459,Cluster-41776.75644,Cluster-41776.65630,Cluster-41776.30244,Cluster-41776.62408,Cluster-41776.64295
GO:0044242	cellular lipid catabolic process	biological_process	0.0081	0.27095	8	861	122	40574	Cluster-41776.75424,Cluster-41776.77145,Cluster-41776.77142,Cluster-41776.50844,Cluster-41776.77143,Cluster-41776.77147,Cluster-41776.87058,Cluster-41776.75422
GO:0044283	small molecule biosynthetic process	biological_process	0.0089611	0.29535	29	861	805	40574	Cluster-41776.56121,Cluster-41776.77166,Cluster-41776.69036,Cluster-41776.77045,Cluster-41776.62408,Cluster-41776.11336,Cluster-41776.86559,Cluster-41776.91163,Cluster-41776.102608,Cluster-41776.59986,Cluster-41776.91667,Cluster-41776.63739,Cluster-41776.38451,Cluster-41776.63858,Cluster-41776.39105,Cluster-41776.57740,Cluster-41776.30060,Cluster-41776.94547,Cluster-41776.29159,Cluster-41776.4824…
GO:0030163	protein catabolic process	biological_process	0.009142	0.29535	12	861	249	40574	Cluster-41776.39446,Cluster-41776.66103,Cluster-41776.91928,Cluster-41776.39445,Cluster-41776.54297,Cluster-41776.31701,Cluster-41776.109386,Cluster-41776.95724,Cluster-41776.55225,Cluster-41776.53017,Cluster-41776.69250,Cluster-41776.53347
GO:0009119	ribonucleoside metabolic process	biological_process	0.0093006	0.29535	37	861	1216	40574	Cluster-41776.96373,Cluster-41776.63486,Cluster-41776.74654,Cluster-41776.70578,Cluster-41776.59086,Cluster-41776.71021,Cluster-41776.93353,Cluster-41776.54252,Cluster-41776.76514,Cluster-41776.28575,Cluster-41776.58724,Cluster-41776.91744,Cluster-41776.38451,Cluster-41776.63739,Cluster-41776.62284,Cluster-41776.3828,Cluster-41776.29425,Cluster-41776.41459,Cluster-41776.47906,Cluster-41776.35958,…
GO:0005861	troponin complex	cellular_component	0.0094064	0.29535	4	861	36	40574	Cluster-41776.32298,Cluster-41776.66246,Cluster-41776.94133,Cluster-41776.94132
GO:0005865	striated muscle thin filament	cellular_component	0.0094064	0.29535	4	861	36	40574	Cluster-41776.66246,Cluster-41776.94133,Cluster-41776.32298,Cluster-41776.94132
GO:0030016	myofibril	cellular_component	0.0094064	0.29535	4	861	36	40574	Cluster-41776.94133,Cluster-41776.66246,Cluster-41776.32298,Cluster-41776.94132
GO:0030017	sarcomere	cellular_component	0.0094064	0.29535	4	861	36	40574	Cluster-41776.94132,Cluster-41776.32298,Cluster-41776.66246,Cluster-41776.94133
GO:0036379	myofilament	cellular_component	0.0094064	0.29535	4	861	36	40574	Cluster-41776.94132,Cluster-41776.32298,Cluster-41776.66246,Cluster-41776.94133
GO:0043292	contractile fiber	cellular_component	0.0094064	0.29535	4	861	36	40574	Cluster-41776.66246,Cluster-41776.94133,Cluster-41776.32298,Cluster-41776.94132
GO:0044449	contractile fiber part	cellular_component	0.0094064	0.29535	4	861	36	40574	Cluster-41776.66246,Cluster-41776.94133,Cluster-41776.32298,Cluster-41776.94132
GO:0009116	nucleoside metabolic process	biological_process	0.009641	0.30087	38	861	1250	40574	Cluster-41776.35958,Cluster-41776.47906,Cluster-41776.41459,Cluster-41776.29425,Cluster-41776.36539,Cluster-41776.62284,Cluster-41776.63739,Cluster-41776.38451,Cluster-41776.91744,Cluster-41776.86211,Cluster-41776.3828,Cluster-41776.76514,Cluster-41776.54252,Cluster-41776.93353,Cluster-41776.71021,Cluster-41776.59086,Cluster-41776.58724,Cluster-41776.28575,Cluster-41776.96373,Cluster-41776.70578,…
GO:0044281	small molecule metabolic process	biological_process	0.010063	0.31214	114	861	4132	40574	Cluster-41776.97446,Cluster-41776.59086,Cluster-41776.68188,Cluster-41776.29159,Cluster-41776.28575,Cluster-41776.59615,Cluster-41776.58724,Cluster-41776.90052,Cluster-41776.95451,Cluster-41776.53081,Cluster-41776.95211,Cluster-41776.63486,Cluster-41776.91664,Cluster-41776.15267,Cluster-41776.92101,Cluster-41776.28249,Cluster-41776.11336,Cluster-41776.86559,Cluster-41776.97856,Cluster-41776.29425…
GO:0016810	hydrolase activity, acting on carbon-nitrogen (but not peptide) bonds	molecular_function	0.01051	0.32381	10	861	193	40574	Cluster-41776.93837,Cluster-41776.32765,Cluster-41776.104518,Cluster-41776.97446,Cluster-41776.113705,Cluster-41776.28249,Cluster-41776.75848,Cluster-41776.98835,Cluster-41776.10732,Cluster-41776.25351
GO:0006091	generation of precursor metabolites and energy	biological_process	0.010566	0.32381	27	861	781	40574	Cluster-41776.96373,Cluster-41776.6181,Cluster-41776.15267,Cluster-41776.74654,Cluster-41776.63939,Cluster-41776.48243,Cluster-41776.54252,Cluster-41776.68188,Cluster-41776.93353,Cluster-41776.59086,Cluster-41776.92699,Cluster-41776.47905,Cluster-41776.57740,Cluster-41776.58724,Cluster-41776.28575,Cluster-41776.66621,Cluster-41776.38451,Cluster-41776.63739,Cluster-41776.63398,Cluster-41776.51923,…
GO:0006779	porphyrin-containing compound biosynthetic process	biological_process	0.010649	0.32442	7	861	105	40574	Cluster-41776.93353,Cluster-41776.109541,Cluster-41776.63858,Cluster-41776.95211,Cluster-41776.28591,Cluster-41776.93169,Cluster-41776.33037
GO:0043436	oxoacid metabolic process	biological_process	0.010871	0.32922	58	861	1807	40574	Cluster-41776.73443,Cluster-41776.60907,Cluster-41776.6181,Cluster-41776.75848,Cluster-41776.44699,Cluster-41776.80482,Cluster-41776.51917,Cluster-41776.43450,Cluster-41776.7192,Cluster-41776.7780,Cluster-41776.46802,Cluster-41776.94547,Cluster-41776.50099,Cluster-41776.30060,Cluster-41776.93169,Cluster-41776.23948,Cluster-41776.41732,Cluster-41776.47364,Cluster-41776.63858,Cluster-41776.90646,Cl…
GO:0046149	pigment catabolic process	biological_process	0.011126	0.33493	3	861	24	40574	Cluster-41776.80450,Cluster-41776.53341,Cluster-41776.89706
GO:0006082	organic acid metabolic process	biological_process	0.011191	0.33493	58	861	1811	40574	Cluster-41776.80915,Cluster-41776.68188,Cluster-41776.97446,Cluster-41776.95451,Cluster-41776.39105,Cluster-41776.59615,Cluster-41776.95211,Cluster-41776.62805,Cluster-41776.28249,Cluster-41776.15267,Cluster-41776.92101,Cluster-41776.97956,Cluster-41776.91664,Cluster-41776.74328,Cluster-41776.86559,Cluster-41776.59731,Cluster-41776.69036,Cluster-41776.67455,Cluster-41776.94583,Cluster-41776.77166…
GO:0003810	protein-glutamine gamma-glutamyltransferase activity	molecular_function	0.01128	0.33564	4	861	34	40574	Cluster-41776.66722,Cluster-41776.55900,Cluster-41776.66724,Cluster-41776.55902
GO:0044769	ATPase activity, coupled to transmembrane movement of ions, rotational mechanism	molecular_function	0.01146	0.33904	5	861	66	40574	Cluster-41776.91744,Cluster-41776.57774,Cluster-41776.62284,Cluster-41776.51662,Cluster-41776.3828
GO:1901657	glycosyl compound metabolic process	biological_process	0.011729	0.345	38	861	1265	40574	Cluster-41776.55377,Cluster-41776.51923,Cluster-41776.106895,Cluster-41776.63398,Cluster-41776.11698,Cluster-41776.35324,Cluster-41776.57774,Cluster-41776.51662,Cluster-41776.92699,Cluster-41776.124,Cluster-41776.66674,Cluster-41776.47905,Cluster-41776.57740,Cluster-41776.66621,Cluster-41776.48243,Cluster-41776.63939,Cluster-41776.86211,Cluster-41776.3828,Cluster-41776.62284,Cluster-41776.63739,C…
GO:0006072	glycerol-3-phosphate metabolic process	biological_process	0.011982	0.34709	3	861	20	40574	Cluster-41776.53346,Cluster-41776.63858,Cluster-41776.95211
GO:0052646	alditol phosphate metabolic process	biological_process	0.011982	0.34709	3	861	20	40574	Cluster-41776.95211,Cluster-41776.63858,Cluster-41776.53346
GO:0006753	nucleoside phosphate metabolic process	biological_process	0.012004	0.34709	43	861	1457	40574	Cluster-41776.28575,Cluster-41776.58724,Cluster-41776.71021,Cluster-41776.59086,Cluster-41776.93353,Cluster-41776.54252,Cluster-41776.63486,Cluster-41776.74654,Cluster-41776.70578,Cluster-41776.96373,Cluster-41776.95211,Cluster-41776.36539,Cluster-41776.77166,Cluster-41776.68062,Cluster-41776.97856,Cluster-41776.29425,Cluster-41776.35958,Cluster-41776.41459,Cluster-41776.47906,Cluster-41776.3828,…
GO:0009141	nucleoside triphosphate metabolic process	biological_process	0.012331	0.34866	35	861	1168	40574	Cluster-41776.91744,Cluster-41776.63739,Cluster-41776.38451,Cluster-41776.62284,Cluster-41776.3828,Cluster-41776.29425,Cluster-41776.47906,Cluster-41776.35958,Cluster-41776.36539,Cluster-41776.96373,Cluster-41776.63486,Cluster-41776.74654,Cluster-41776.70578,Cluster-41776.71021,Cluster-41776.59086,Cluster-41776.93353,Cluster-41776.54252,Cluster-41776.28575,Cluster-41776.58724,Cluster-41776.63398,…
GO:0009144	purine nucleoside triphosphate metabolic process	biological_process	0.012331	0.34866	35	861	1168	40574	Cluster-41776.51662,Cluster-41776.63939,Cluster-41776.48243,Cluster-41776.57740,Cluster-41776.66621,Cluster-41776.92699,Cluster-41776.124,Cluster-41776.66674,Cluster-41776.47905,Cluster-41776.63398,Cluster-41776.106895,Cluster-41776.55377,Cluster-41776.51923,Cluster-41776.57774,Cluster-41776.35324,Cluster-41776.11698,Cluster-41776.96373,Cluster-41776.74654,Cluster-41776.70578,Cluster-41776.63486,…
GO:0009199	ribonucleoside triphosphate metabolic process	biological_process	0.012331	0.34866	35	861	1168	40574	Cluster-41776.106895,Cluster-41776.51923,Cluster-41776.55377,Cluster-41776.63398,Cluster-41776.35324,Cluster-41776.57774,Cluster-41776.11698,Cluster-41776.51662,Cluster-41776.66621,Cluster-41776.57740,Cluster-41776.66674,Cluster-41776.47905,Cluster-41776.92699,Cluster-41776.124,Cluster-41776.63939,Cluster-41776.48243,Cluster-41776.3828,Cluster-41776.91744,Cluster-41776.63739,Cluster-41776.38451,C…
GO:0009205	purine ribonucleoside triphosphate metabolic process	biological_process	0.012331	0.34866	35	861	1168	40574	Cluster-41776.91744,Cluster-41776.63739,Cluster-41776.38451,Cluster-41776.62284,Cluster-41776.3828,Cluster-41776.29425,Cluster-41776.47906,Cluster-41776.35958,Cluster-41776.36539,Cluster-41776.96373,Cluster-41776.63486,Cluster-41776.74654,Cluster-41776.70578,Cluster-41776.71021,Cluster-41776.59086,Cluster-41776.93353,Cluster-41776.54252,Cluster-41776.28575,Cluster-41776.58724,Cluster-41776.63398,…
GO:0042278	purine nucleoside metabolic process	biological_process	0.012622	0.35121	36	861	1203	40574	Cluster-41776.63398,Cluster-41776.106895,Cluster-41776.55377,Cluster-41776.51923,Cluster-41776.35324,Cluster-41776.57774,Cluster-41776.11698,Cluster-41776.51662,Cluster-41776.48243,Cluster-41776.63939,Cluster-41776.57740,Cluster-41776.66621,Cluster-41776.124,Cluster-41776.92699,Cluster-41776.66674,Cluster-41776.47905,Cluster-41776.38451,Cluster-41776.63739,Cluster-41776.91744,Cluster-41776.62284,…
GO:0046128	purine ribonucleoside metabolic process	biological_process	0.012622	0.35121	36	861	1203	40574	Cluster-41776.57740,Cluster-41776.66621,Cluster-41776.124,Cluster-41776.92699,Cluster-41776.47905,Cluster-41776.66674,Cluster-41776.48243,Cluster-41776.63939,Cluster-41776.51662,Cluster-41776.57774,Cluster-41776.35324,Cluster-41776.11698,Cluster-41776.106895,Cluster-41776.55377,Cluster-41776.51923,Cluster-41776.63398,Cluster-41776.58724,Cluster-41776.28575,Cluster-41776.93353,Cluster-41776.59086,…
GO:0004386	helicase activity	molecular_function	0.012626	0.35121	16	861	342	40574	Cluster-41776.53064,Cluster-41776.67091,Cluster-41776.45475,Cluster-41776.112785,Cluster-41776.82408,Cluster-41776.35306,Cluster-41776.31193,Cluster-41776.33394,Cluster-41776.55225,Cluster-41776.72264,Cluster-41776.33104,Cluster-41776.67074,Cluster-41776.79146,Cluster-41776.5671,Cluster-41776.32662,Cluster-41776.67494
GO:0009150	purine ribonucleotide metabolic process	biological_process	0.012738	0.3524	37	861	1238	40574	Cluster-41776.3828,Cluster-41776.91744,Cluster-41776.63739,Cluster-41776.38451,Cluster-41776.62284,Cluster-41776.36539,Cluster-41776.97856,Cluster-41776.29425,Cluster-41776.35958,Cluster-41776.47906,Cluster-41776.41459,Cluster-41776.63486,Cluster-41776.74654,Cluster-41776.70578,Cluster-41776.96373,Cluster-41776.28575,Cluster-41776.58724,Cluster-41776.71021,Cluster-41776.59086,Cluster-41776.93353,…
GO:0016469	proton-transporting two-sector ATPase complex	cellular_component	0.012964	0.35673	17	861	426	40574	Cluster-41776.90371,Cluster-41776.48598,Cluster-41776.71021,Cluster-41776.23948,Cluster-41776.65196,Cluster-41776.63486,Cluster-41776.58821,Cluster-41776.51662,Cluster-41776.63522,Cluster-41776.57774,Cluster-41776.42812,Cluster-41776.36539,Cluster-41776.62284,Cluster-41776.91744,Cluster-41776.92615,Cluster-41776.3828,Cluster-41776.55377
GO:0043234	protein complex	cellular_component	0.013074	0.35721	145	861	5417	40574	Cluster-41776.67197,Cluster-41776.23948,Cluster-41776.46549,Cluster-41776.46826,Cluster-41776.66353,Cluster-41776.97069,Cluster-41776.64025,Cluster-41776.53017,Cluster-41776.64935,Cluster-41776.60907,Cluster-41776.66103,Cluster-41776.26243,Cluster-41776.87536,Cluster-41776.57774,Cluster-41776.42812,Cluster-41776.49152,Cluster-41776.93251,Cluster-41776.93412,Cluster-41776.73892,Cluster-41776.55377…
GO:1901564	organonitrogen compound metabolic process	biological_process	0.013121	0.35721	138	861	5335	40574	Cluster-41776.70578,Cluster-41776.92981,Cluster-41776.74654,Cluster-41776.81752,Cluster-41776.78595,Cluster-41776.17504,Cluster-41776.28591,Cluster-41776.29188,Cluster-41776.49154,Cluster-41776.80915,Cluster-41776.76514,Cluster-41776.38451,Cluster-41776.45476,Cluster-41776.91744,Cluster-41776.94583,Cluster-41776.63510,Cluster-41776.68062,Cluster-41776.67455,Cluster-41776.50694,Cluster-41776.47906…
GO:0008233	peptidase activity	molecular_function	0.01403	0.37993	59	861	1900	40574	Cluster-41776.49118,Cluster-41776.54297,Cluster-41776.7708,Cluster-41776.92352,Cluster-41776.89266,Cluster-41776.64028,Cluster-41776.49152,Cluster-41776.66103,Cluster-41776.39599,Cluster-41776.75179,Cluster-41776.53341,Cluster-41776.92809,Cluster-41776.100975,Cluster-41776.81563,Cluster-41776.95261,Cluster-41776.73751,Cluster-41776.53017,Cluster-41776.92102,Cluster-41776.91004,Cluster-41776.90369…
GO:0019752	carboxylic acid metabolic process	biological_process	0.014441	0.389	56	861	1762	40574	Cluster-41776.95211,Cluster-41776.62805,Cluster-41776.28249,Cluster-41776.92101,Cluster-41776.15267,Cluster-41776.91664,Cluster-41776.80915,Cluster-41776.68188,Cluster-41776.97446,Cluster-41776.95451,Cluster-41776.39105,Cluster-41776.59615,Cluster-41776.65705,Cluster-41776.49151,Cluster-41776.38451,Cluster-41776.63633,Cluster-41776.43340,Cluster-41776.74328,Cluster-41776.86559,Cluster-41776.59731…
GO:0034660	ncRNA metabolic process	biological_process	0.014804	0.39667	26	861	698	40574	Cluster-41776.68188,Cluster-41776.50099,Cluster-41776.53064,Cluster-41776.41732,Cluster-41776.89706,Cluster-41776.95211,Cluster-41776.60907,Cluster-41776.33394,Cluster-41776.84888,Cluster-41776.55225,Cluster-41776.81752,Cluster-41776.72264,Cluster-41776.80482,Cluster-41776.91664,Cluster-41776.31548,Cluster-41776.67455,Cluster-41776.50496,Cluster-41776.70890,Cluster-41776.49151,Cluster-41776.72559…
GO:1902600	hydrogen ion transmembrane transport	biological_process	0.015255	0.39939	17	861	434	40574	Cluster-41776.23948,Cluster-41776.90371,Cluster-41776.48598,Cluster-41776.71021,Cluster-41776.65196,Cluster-41776.58821,Cluster-41776.63486,Cluster-41776.51662,Cluster-41776.63522,Cluster-41776.36539,Cluster-41776.57774,Cluster-41776.42812,Cluster-41776.92615,Cluster-41776.55377,Cluster-41776.3828,Cluster-41776.62284,Cluster-41776.91744
GO:0002949	tRNA threonylcarbamoyladenosine modification	biological_process	0.015296	0.39939	7	861	101	40574	Cluster-41776.53064,Cluster-41776.67494,Cluster-41776.33394,Cluster-41776.55225,Cluster-41776.81752,Cluster-41776.72264,Cluster-41776.60907
GO:0070525	tRNA threonylcarbamoyladenosine metabolic process	biological_process	0.015296	0.39939	7	861	101	40574	Cluster-41776.60907,Cluster-41776.33394,Cluster-41776.81752,Cluster-41776.72264,Cluster-41776.55225,Cluster-41776.67494,Cluster-41776.53064
GO:0016679	oxidoreductase activity, acting on diphenols and related substances as donors	molecular_function	0.015351	0.39939	7	861	112	40574	Cluster-41776.92699,Cluster-41776.51923,Cluster-41776.106895,Cluster-41776.73443,Cluster-41776.11698,Cluster-41776.96373,Cluster-41776.35324
GO:0006163	purine nucleotide metabolic process	biological_process	0.015448	0.39939	37	861	1254	40574	Cluster-41776.63939,Cluster-41776.48243,Cluster-41776.47905,Cluster-41776.66674,Cluster-41776.124,Cluster-41776.92699,Cluster-41776.66621,Cluster-41776.57740,Cluster-41776.51662,Cluster-41776.11698,Cluster-41776.35324,Cluster-41776.57774,Cluster-41776.63398,Cluster-41776.51923,Cluster-41776.55377,Cluster-41776.106895,Cluster-41776.54252,Cluster-41776.59086,Cluster-41776.71021,Cluster-41776.93353,…
GO:0044265	cellular macromolecule catabolic process	biological_process	0.015449	0.39939	25	861	670	40574	Cluster-41776.66620,Cluster-41776.66103,Cluster-41776.39446,Cluster-41776.39445,Cluster-41776.54297,Cluster-41776.31701,Cluster-41776.87006,Cluster-41776.110850,Cluster-41776.69250,Cluster-41776.61946,Cluster-41776.45883,Cluster-41776.109386,Cluster-41776.45475,Cluster-41776.64500,Cluster-41776.90371,Cluster-41776.48598,Cluster-41776.91928,Cluster-41776.65196,Cluster-41776.35306,Cluster-41776.425…
GO:0009142	nucleoside triphosphate biosynthetic process	biological_process	0.015685	0.39939	11	861	257	40574	Cluster-41776.71021,Cluster-41776.57774,Cluster-41776.124,Cluster-41776.66674,Cluster-41776.36539,Cluster-41776.62284,Cluster-41776.91744,Cluster-41776.3828,Cluster-41776.55377,Cluster-41776.51662,Cluster-41776.63486
GO:0009145	purine nucleoside triphosphate biosynthetic process	biological_process	0.015685	0.39939	11	861	257	40574	Cluster-41776.71021,Cluster-41776.57774,Cluster-41776.124,Cluster-41776.66674,Cluster-41776.36539,Cluster-41776.62284,Cluster-41776.91744,Cluster-41776.55377,Cluster-41776.3828,Cluster-41776.51662,Cluster-41776.63486
GO:0009201	ribonucleoside triphosphate biosynthetic process	biological_process	0.015685	0.39939	11	861	257	40574	Cluster-41776.62284,Cluster-41776.91744,Cluster-41776.55377,Cluster-41776.3828,Cluster-41776.51662,Cluster-41776.63486,Cluster-41776.71021,Cluster-41776.57774,Cluster-41776.124,Cluster-41776.66674,Cluster-41776.36539
GO:0009206	purine ribonucleoside triphosphate biosynthetic process	biological_process	0.015685	0.39939	11	861	257	40574	Cluster-41776.51662,Cluster-41776.63486,Cluster-41776.55377,Cluster-41776.3828,Cluster-41776.91744,Cluster-41776.62284,Cluster-41776.36539,Cluster-41776.124,Cluster-41776.66674,Cluster-41776.71021,Cluster-41776.57774
GO:0009117	nucleotide metabolic process	biological_process	0.016251	0.41174	42	861	1448	40574	Cluster-41776.11698,Cluster-41776.35324,Cluster-41776.57774,Cluster-41776.51923,Cluster-41776.55377,Cluster-41776.106895,Cluster-41776.63858,Cluster-41776.63398,Cluster-41776.66674,Cluster-41776.47905,Cluster-41776.92699,Cluster-41776.124,Cluster-41776.66621,Cluster-41776.57740,Cluster-41776.63939,Cluster-41776.48243,Cluster-41776.51662,Cluster-41776.68062,Cluster-41776.77166,Cluster-41776.36539,…
GO:0006399	tRNA metabolic process	biological_process	0.016771	0.42284	22	861	556	40574	Cluster-41776.67455,Cluster-41776.70890,Cluster-41776.31548,Cluster-41776.67494,Cluster-41776.45100,Cluster-41776.93729,Cluster-41776.63633,Cluster-41776.65847,Cluster-41776.49151,Cluster-41776.53064,Cluster-41776.89706,Cluster-41776.41732,Cluster-41776.50099,Cluster-41776.68188,Cluster-41776.80482,Cluster-41776.91664,Cluster-41776.95211,Cluster-41776.60907,Cluster-41776.33394,Cluster-41776.81752…
GO:0009259	ribonucleotide metabolic process	biological_process	0.017086	0.4271	37	861	1263	40574	Cluster-41776.48243,Cluster-41776.63939,Cluster-41776.66621,Cluster-41776.57740,Cluster-41776.66674,Cluster-41776.47905,Cluster-41776.92699,Cluster-41776.124,Cluster-41776.51662,Cluster-41776.35324,Cluster-41776.57774,Cluster-41776.11698,Cluster-41776.63398,Cluster-41776.106895,Cluster-41776.51923,Cluster-41776.55377,Cluster-41776.59086,Cluster-41776.71021,Cluster-41776.93353,Cluster-41776.54252,…
GO:0005882	intermediate filament	cellular_component	0.017191	0.4271	11	861	237	40574	Cluster-41776.7782,Cluster-41776.64937,Cluster-41776.57237,Cluster-41776.67494,Cluster-41776.63522,Cluster-41776.63486,Cluster-41776.83488,Cluster-41776.63562,Cluster-41776.91795,Cluster-41776.97856,Cluster-41776.1531
GO:0045111	intermediate filament cytoskeleton	cellular_component	0.017191	0.4271	11	861	237	40574	Cluster-41776.1531,Cluster-41776.83488,Cluster-41776.91795,Cluster-41776.63562,Cluster-41776.97856,Cluster-41776.67494,Cluster-41776.63522,Cluster-41776.63486,Cluster-41776.64937,Cluster-41776.7782,Cluster-41776.57237
GO:0004451	isocitrate lyase activity	molecular_function	0.017372	0.42951	1	861	1	40574	Cluster-41776.74328
GO:0019835	cytolysis	biological_process	0.017486	0.42967	6	861	96	40574	Cluster-41776.95381,Cluster-41776.46798,Cluster-41776.94161,Cluster-41776.98116,Cluster-41776.34486,Cluster-41776.75915
GO:1901659	glycosyl compound biosynthetic process	biological_process	0.017546	0.42967	13	861	320	40574	Cluster-41776.71021,Cluster-41776.57774,Cluster-41776.76514,Cluster-41776.36539,Cluster-41776.124,Cluster-41776.66674,Cluster-41776.38451,Cluster-41776.91744,Cluster-41776.62284,Cluster-41776.51662,Cluster-41776.63486,Cluster-41776.55377,Cluster-41776.3828
GO:0032787	monocarboxylic acid metabolic process	biological_process	0.018061	0.44017	19	861	488	40574	Cluster-41776.95211,Cluster-41776.62805,Cluster-41776.6181,Cluster-41776.46802,Cluster-41776.30060,Cluster-41776.39105,Cluster-41776.32128,Cluster-41776.25351,Cluster-41776.63858,Cluster-41776.38451,Cluster-41776.59986,Cluster-41776.102608,Cluster-41776.74328,Cluster-41776.91163,Cluster-41776.86559,Cluster-41776.69036,Cluster-41776.62408,Cluster-41776.77166,Cluster-41776.56121
GO:0019773	proteasome core complex, alpha-subunit complex	cellular_component	0.018375	0.44547	3	861	27	40574	Cluster-41776.54297,Cluster-41776.53017,Cluster-41776.53347
GO:0004525	ribonuclease III activity	molecular_function	0.01854	0.44547	2	861	10	40574	Cluster-41776.53002,Cluster-41776.17504
GO:0032296	double-stranded RNA-specific ribonuclease activity	molecular_function	0.01854	0.44547	2	861	10	40574	Cluster-41776.53002,Cluster-41776.17504
GO:0043168	anion binding	molecular_function	0.020737	0.49594	117	861	4055	40574	Cluster-41776.63522,Cluster-41776.76731,Cluster-41776.91664,Cluster-41776.21692,Cluster-41776.87901,Cluster-41776.92101,Cluster-41776.72264,Cluster-41776.81096,Cluster-41776.100208,Cluster-41776.69830,Cluster-41776.95211,Cluster-41776.73890,Cluster-41776.59615,Cluster-41776.45475,Cluster-41776.82408,Cluster-41776.71751,Cluster-41776.63633,Cluster-41776.45100,Cluster-41776.67494,Cluster-41776.4915…
GO:0006801	superoxide metabolic process	biological_process	0.021035	0.50074	3	861	26	40574	Cluster-41776.24675,Cluster-41776.61726,Cluster-41776.89090
GO:0015114	phosphate ion transmembrane transporter activity	molecular_function	0.021581	0.50899	2	861	11	40574	Cluster-41776.106895,Cluster-41776.75915
GO:1901677	phosphate transmembrane transporter activity	molecular_function	0.021581	0.50899	2	861	11	40574	Cluster-41776.106895,Cluster-41776.75915
GO:0016709	oxidoreductase activity, acting on paired donors, with incorporation or reduction of molecular oxygen, NAD(P)H as one donor, and incorporation of one atom of oxygen	molecular_function	0.021917	0.51455	3	861	25	40574	Cluster-41776.22811,Cluster-41776.92657,Cluster-41776.95211
GO:0022804	active transmembrane transporter activity	molecular_function	0.02206	0.51554	20	861	537	40574	Cluster-41776.23948,Cluster-41776.53378,Cluster-41776.81563,Cluster-41776.104718,Cluster-41776.78595,Cluster-41776.97956,Cluster-33151.0,Cluster-41776.51662,Cluster-41776.57774,Cluster-41776.91840,Cluster-41776.52342,Cluster-41776.36539,Cluster-41776.98467,Cluster-41776.62284,Cluster-41776.52278,Cluster-41776.91744,Cluster-41776.69829,Cluster-41776.92615,Cluster-41776.3828,Cluster-41776.75906
GO:2001057	reactive nitrogen species metabolic process	biological_process	0.022588	0.52548	3	861	27	40574	Cluster-41776.22811,Cluster-41776.97956,Cluster-41776.89788
GO:0051179	localization	biological_process	0.022725	0.52628	170	861	6496	40574	Cluster-41776.31898,Cluster-41776.71954,Cluster-41776.24952,Cluster-41776.67494,Cluster-41776.30681,Cluster-41776.11616,Cluster-41776.45100,Cluster-41776.3828,Cluster-41776.26430,Cluster-41776.81579,Cluster-41776.18455,Cluster-41776.59086,Cluster-41776.23017,Cluster-41776.99191,Cluster-41776.31278,Cluster-41776.63522,Cluster-41776.95211,Cluster-41776.69830,Cluster-41776.35542,Cluster-41776.81096,…
GO:0046034	ATP metabolic process	biological_process	0.022971	0.52825	32	861	1111	40574	Cluster-41776.51662,Cluster-41776.92699,Cluster-41776.47905,Cluster-41776.57740,Cluster-41776.66621,Cluster-41776.48243,Cluster-41776.63939,Cluster-41776.55377,Cluster-41776.51923,Cluster-41776.106895,Cluster-41776.63398,Cluster-41776.11698,Cluster-41776.57774,Cluster-41776.35324,Cluster-41776.74654,Cluster-41776.63486,Cluster-41776.96373,Cluster-41776.58724,Cluster-41776.28575,Cluster-41776.5425…
GO:0009163	nucleoside biosynthetic process	biological_process	0.02312	0.52825	12	861	300	40574	Cluster-41776.36539,Cluster-41776.66674,Cluster-41776.124,Cluster-41776.57774,Cluster-41776.71021,Cluster-41776.76514,Cluster-41776.63486,Cluster-41776.51662,Cluster-41776.55377,Cluster-41776.3828,Cluster-41776.91744,Cluster-41776.62284
GO:0042455	ribonucleoside biosynthetic process	biological_process	0.02312	0.52825	12	861	300	40574	Cluster-41776.66674,Cluster-41776.124,Cluster-41776.36539,Cluster-41776.76514,Cluster-41776.71021,Cluster-41776.57774,Cluster-41776.3828,Cluster-41776.55377,Cluster-41776.63486,Cluster-41776.51662,Cluster-41776.62284,Cluster-41776.91744
GO:1901661	quinone metabolic process	biological_process	0.023745	0.53537	7	861	134	40574	Cluster-41776.63939,Cluster-41776.48243,Cluster-41776.11336,Cluster-41776.63739,Cluster-41776.29159,Cluster-41776.57740,Cluster-41776.74654
GO:1901663	quinone biosynthetic process	biological_process	0.023745	0.53537	7	861	134	40574	Cluster-41776.11336,Cluster-41776.29159,Cluster-41776.63739,Cluster-41776.48243,Cluster-41776.63939,Cluster-41776.74654,Cluster-41776.57740
GO:0016887	ATPase activity	molecular_function	0.025453	0.57136	26	861	718	40574	Cluster-41776.67091,Cluster-41776.66674,Cluster-41776.53378,Cluster-41776.53064,Cluster-41776.41176,Cluster-41776.82408,Cluster-41776.31193,Cluster-41776.51662,Cluster-41776.60907,Cluster-41776.72264,Cluster-41776.55225,Cluster-41776.33394,Cluster-41776.67074,Cluster-41776.33104,Cluster-41776.77048,Cluster-41776.32662,Cluster-41776.91840,Cluster-41776.57774,Cluster-41776.3828,Cluster-41776.67494,…
GO:0016820	hydrolase activity, acting on acid anhydrides, catalyzing transmembrane movement of substances	molecular_function	0.02586	0.57796	12	861	280	40574	Cluster-41776.51662,Cluster-33151.0,Cluster-41776.92615,Cluster-41776.3828,Cluster-41776.91744,Cluster-41776.52278,Cluster-41776.69829,Cluster-41776.62284,Cluster-41776.53378,Cluster-41776.23948,Cluster-41776.57774,Cluster-41776.91840
GO:0051234	establishment of localization	biological_process	0.026338	0.58608	163	861	6254	40574	Cluster-41776.98467,Cluster-41776.97826,Cluster-41776.63398,Cluster-41776.92615,Cluster-41776.42988,Cluster-41776.92461,Cluster-41776.111219,Cluster-41776.77045,Cluster-41776.98247,Cluster-41776.52342,Cluster-41776.96201,Cluster-41776.60841,Cluster-41776.69645,Cluster-41776.33910,Cluster-41776.58150,Cluster-41776.109372,Cluster-41776.48243,Cluster-41776.65888,Cluster-41776.57176,Cluster-41776.890…
GO:0033178	proton-transporting two-sector ATPase complex, catalytic domain	cellular_component	0.027422	0.60756	6	861	103	40574	Cluster-41776.57774,Cluster-41776.62284,Cluster-41776.51662,Cluster-41776.23948,Cluster-41776.92615,Cluster-41776.3828
GO:0006810	transport	biological_process	0.027698	0.61102	162	861	6222	40574	Cluster-41776.51917,Cluster-41776.28954,Cluster-41776.87620,Cluster-41776.98164,Cluster-41776.64937,Cluster-41776.8082,Cluster-41776.53378,Cluster-41776.55735,Cluster-41776.36647,Cluster-41776.51923,Cluster-41776.101951,Cluster-41776.87006,Cluster-41776.7200,Cluster-41776.110850,Cluster-41776.60925,Cluster-41776.27762,Cluster-41776.32765,Cluster-41776.30890,Cluster-41776.91840,Cluster-41776.50144…
GO:0042181	ketone biosynthetic process	biological_process	0.027873	0.61225	7	861	139	40574	Cluster-41776.57740,Cluster-41776.74654,Cluster-41776.29159,Cluster-41776.63739,Cluster-41776.11336,Cluster-41776.63939,Cluster-41776.48243
GO:0009126	purine nucleoside monophosphate metabolic process	biological_process	0.028843	0.62149	32	861	1128	40574	Cluster-41776.29425,Cluster-41776.35958,Cluster-41776.47906,Cluster-41776.36539,Cluster-41776.91744,Cluster-41776.38451,Cluster-41776.63739,Cluster-41776.62284,Cluster-41776.3828,Cluster-41776.59086,Cluster-41776.71021,Cluster-41776.93353,Cluster-41776.54252,Cluster-41776.28575,Cluster-41776.58724,Cluster-41776.96373,Cluster-41776.63486,Cluster-41776.74654,Cluster-41776.35324,Cluster-41776.57774,…
GO:0009167	purine ribonucleoside monophosphate metabolic process	biological_process	0.028843	0.62149	32	861	1128	40574	Cluster-41776.74654,Cluster-41776.63486,Cluster-41776.96373,Cluster-41776.58724,Cluster-41776.28575,Cluster-41776.54252,Cluster-41776.93353,Cluster-41776.59086,Cluster-41776.71021,Cluster-41776.3828,Cluster-41776.62284,Cluster-41776.63739,Cluster-41776.38451,Cluster-41776.91744,Cluster-41776.36539,Cluster-41776.47906,Cluster-41776.35958,Cluster-41776.29425,Cluster-41776.51662,Cluster-41776.92699,…
GO:0033014	tetrapyrrole biosynthetic process	biological_process	0.029049	0.62149	9	861	192	40574	Cluster-41776.29188,Cluster-41776.28591,Cluster-41776.33037,Cluster-41776.93169,Cluster-41776.93353,Cluster-41776.109541,Cluster-41776.43450,Cluster-41776.95211,Cluster-41776.63858
GO:0005657	replication fork	cellular_component	0.029089	0.62149	11	861	229	40574	Cluster-41776.53064,Cluster-41776.67091,Cluster-41776.79146,Cluster-41776.67074,Cluster-41776.82408,Cluster-41776.5671,Cluster-41776.31193,Cluster-41776.67494,Cluster-41776.33394,Cluster-41776.72264,Cluster-41776.55225
GO:0003848	2-amino-4-hydroxy-6-hydroxymethyldihydropteridine diphosphokinase activity	molecular_function	0.029356	0.62149	1	861	1	40574	Cluster-41776.60907
GO:0017119	Golgi transport complex	cellular_component	0.029379	0.62149	4	861	46	40574	Cluster-41776.109372,Cluster-41776.63486,Cluster-41776.24952,Cluster-41776.77048
GO:0002218	activation of innate immune response	biological_process	0.029751	0.62149	2	861	12	40574	Cluster-41776.73958,Cluster-41776.32323
GO:0031349	positive regulation of defense response	biological_process	0.029751	0.62149	2	861	12	40574	Cluster-41776.73958,Cluster-41776.32323
GO:0032479	regulation of type I interferon production	biological_process	0.029751	0.62149	2	861	12	40574	Cluster-41776.73958,Cluster-41776.32323
GO:0032481	positive regulation of type I interferon production	biological_process	0.029751	0.62149	2	861	12	40574	Cluster-41776.73958,Cluster-41776.32323
GO:0032606	type I interferon production	biological_process	0.029751	0.62149	2	861	12	40574	Cluster-41776.73958,Cluster-41776.32323
GO:0045089	positive regulation of innate immune response	biological_process	0.029751	0.62149	2	861	12	40574	Cluster-41776.73958,Cluster-41776.32323
GO:0016811	hydrolase activity, acting on carbon-nitrogen (but not peptide) bonds, in linear amides	molecular_function	0.03002	0.6227	4	861	55	40574	Cluster-41776.97446,Cluster-41776.25351,Cluster-41776.93837,Cluster-41776.98835
GO:0006520	cellular amino acid metabolic process	biological_process	0.030156	0.6227	43	861	1342	40574	Cluster-41776.65705,Cluster-41776.49151,Cluster-41776.63633,Cluster-41776.43340,Cluster-41776.86559,Cluster-41776.67455,Cluster-41776.59731,Cluster-41776.77166,Cluster-41776.94583,Cluster-41776.95211,Cluster-41776.92101,Cluster-41776.28249,Cluster-41776.91664,Cluster-41776.80915,Cluster-41776.97446,Cluster-41776.68188,Cluster-41776.95451,Cluster-41776.59615,Cluster-41776.25351,Cluster-41776.63858…
GO:0051287	NAD binding	molecular_function	0.030174	0.6227	8	861	154	40574	Cluster-41776.45100,Cluster-33561.0,Cluster-41776.95211,Cluster-41776.35653,Cluster-41776.63858,Cluster-41776.52342,Cluster-41776.53346,Cluster-41776.80450
GO:0006458	'de novo' protein folding	biological_process	0.030615	0.62927	1	861	1	40574	Cluster-41776.52669
GO:0045259	proton-transporting ATP synthase complex	cellular_component	0.03109	0.63647	9	861	217	40574	Cluster-41776.71021,Cluster-41776.57774,Cluster-41776.36539,Cluster-41776.91744,Cluster-41776.62284,Cluster-41776.63486,Cluster-41776.51662,Cluster-41776.55377,Cluster-41776.3828
GO:0016226	iron-sulfur cluster assembly	biological_process	0.033188	0.67403	3	861	37	40574	Cluster-41776.91054,Cluster-41776.29678,Cluster-41776.91791
GO:0031163	metallo-sulfur cluster assembly	biological_process	0.033188	0.67403	3	861	37	40574	Cluster-41776.91791,Cluster-41776.29678,Cluster-41776.91054
GO:0006817	phosphate ion transport	biological_process	0.033487	0.67742	4	861	52	40574	Cluster-41776.106895,Cluster-41776.75915,Cluster-41776.81563,Cluster-41776.98467
GO:0043207	response to external biotic stimulus	biological_process	0.035637	0.71471	15	861	404	40574	Cluster-41776.95381,Cluster-41776.63522,Cluster-41776.87006,Cluster-41776.51917,Cluster-41776.31222,Cluster-41776.94161,Cluster-41776.35542,Cluster-41776.4981,Cluster-41776.92699,Cluster-41776.8043,Cluster-41776.67197,Cluster-41776.22806,Cluster-41776.95845,Cluster-41776.82425,Cluster-41776.20687
GO:0051707	response to other organism	biological_process	0.035637	0.71471	15	861	404	40574	Cluster-41776.35542,Cluster-41776.4981,Cluster-41776.94161,Cluster-41776.31222,Cluster-41776.51917,Cluster-41776.87006,Cluster-41776.63522,Cluster-41776.95381,Cluster-41776.20687,Cluster-41776.82425,Cluster-41776.95845,Cluster-41776.22806,Cluster-41776.67197,Cluster-41776.92699,Cluster-41776.8043
GO:0016866	intramolecular transferase activity	molecular_function	0.035893	0.71471	5	861	87	40574	Cluster-41776.90173,Cluster-41776.82425,Cluster-41776.53081,Cluster-41776.93837,Cluster-41776.91519
GO:0098796	membrane protein complex	cellular_component	0.03602	0.71471	51	861	1838	40574	Cluster-41776.50951,Cluster-41776.63398,Cluster-41776.4860,Cluster-41776.93251,Cluster-41776.92615,Cluster-41776.59986,Cluster-41776.55377,Cluster-41776.57774,Cluster-41776.42812,Cluster-41776.25247,Cluster-41776.49152,Cluster-41776.26243,Cluster-41776.30890,Cluster-41776.27762,Cluster-41776.96496,Cluster-41776.60841,Cluster-41776.60907,Cluster-41776.51662,Cluster-41776.65196,Cluster-41776.58150,…
GO:0004812	aminoacyl-tRNA ligase activity	molecular_function	0.036033	0.71471	7	861	133	40574	Cluster-41776.41732,Cluster-41776.63633,Cluster-41776.91664,Cluster-41776.67455,Cluster-41776.80482,Cluster-41776.50099,Cluster-41776.49151
GO:1990204	oxidoreductase complex	cellular_component	0.036168	0.71471	7	861	147	40574	Cluster-41776.68188,Cluster-41776.63928,Cluster-41776.84579,Cluster-41776.53346,Cluster-41776.4860,Cluster-41776.58724,Cluster-41776.36125
GO:0031411	gas vesicle	cellular_component	0.037101	0.72419	2	861	13	40574	Cluster-32415.0,Cluster-41776.33982
GO:0042451	purine nucleoside biosynthetic process	biological_process	0.037338	0.72419	11	861	288	40574	Cluster-41776.51662,Cluster-41776.63486,Cluster-41776.55377,Cluster-41776.3828,Cluster-41776.91744,Cluster-41776.62284,Cluster-41776.36539,Cluster-41776.124,Cluster-41776.66674,Cluster-41776.71021,Cluster-41776.57774
GO:0046129	purine ribonucleoside biosynthetic process	biological_process	0.037338	0.72419	11	861	288	40574	Cluster-41776.51662,Cluster-41776.63486,Cluster-41776.55377,Cluster-41776.3828,Cluster-41776.91744,Cluster-41776.62284,Cluster-41776.36539,Cluster-41776.124,Cluster-41776.66674,Cluster-41776.71021,Cluster-41776.57774
GO:0045088	regulation of innate immune response	biological_process	0.037345	0.72419	2	861	14	40574	Cluster-41776.73958,Cluster-41776.32323
GO:0016730	oxidoreductase activity, acting on iron-sulfur proteins as donors	molecular_function	0.0374	0.72419	2	861	14	40574	Cluster-41776.88381,Cluster-41776.68188
GO:0005746	mitochondrial respiratory chain	cellular_component	0.037497	0.72419	5	861	95	40574	Cluster-41776.63928,Cluster-41776.93353,Cluster-41776.59086,Cluster-41776.36125,Cluster-41776.58724
GO:0009161	ribonucleoside monophosphate metabolic process	biological_process	0.037838	0.72556	32	861	1153	40574	Cluster-41776.57774,Cluster-41776.35324,Cluster-41776.11698,Cluster-41776.63398,Cluster-41776.106895,Cluster-41776.55377,Cluster-41776.51923,Cluster-41776.48243,Cluster-41776.63939,Cluster-41776.57740,Cluster-41776.66621,Cluster-41776.92699,Cluster-41776.47905,Cluster-41776.51662,Cluster-41776.47906,Cluster-41776.35958,Cluster-41776.29425,Cluster-41776.36539,Cluster-41776.38451,Cluster-41776.6373…
GO:0004616	phosphogluconate dehydrogenase (decarboxylating) activity	molecular_function	0.037993	0.72556	3	861	31	40574	Cluster-41776.77166,Cluster-41776.95211,Cluster-41776.63858
GO:0019521	D-gluconate metabolic process	biological_process	0.037993	0.72556	3	861	31	40574	Cluster-41776.95211,Cluster-41776.63858,Cluster-41776.77166
GO:0016874	ligase activity	molecular_function	0.03928	0.73957	16	861	430	40574	Cluster-41776.68062,Cluster-41776.67455,Cluster-41776.70890,Cluster-41776.91163,Cluster-41776.86559,Cluster-41776.63633,Cluster-41776.49151,Cluster-41776.41732,Cluster-41776.50099,Cluster-41776.76143,Cluster-41776.80482,Cluster-41776.97069,Cluster-41776.91664,Cluster-41776.7780,Cluster-41776.95211,Cluster-41776.62805
GO:0019520	aldonic acid metabolic process	biological_process	0.039296	0.73957	3	861	32	40574	Cluster-41776.63858,Cluster-41776.95211,Cluster-41776.77166
GO:0015629	actin cytoskeleton	cellular_component	0.03938	0.73957	12	861	297	40574	Cluster-41776.94133,Cluster-41776.57834,Cluster-41776.66246,Cluster-41776.64935,Cluster-41776.64937,Cluster-41776.73890,Cluster-41776.94132,Cluster-41776.73892,Cluster-41776.56048,Cluster-41776.83488,Cluster-41776.32298,Cluster-41776.33830
GO:0046906	tetrapyrrole binding	molecular_function	0.039501	0.73957	11	861	270	40574	Cluster-41776.65705,Cluster-41776.79716,Cluster-41776.6345,Cluster-41776.63398,Cluster-41776.91667,Cluster-41776.63329,Cluster-41776.108633,Cluster-41776.92101,Cluster-41776.92670,Cluster-41776.105483,Cluster-41776.77856
GO:0009277	fungal-type cell wall	cellular_component	0.039807	0.73957	1	861	2	40574	Cluster-41776.64500
GO:0005342	organic acid transmembrane transporter activity	molecular_function	0.039807	0.73957	5	861	81	40574	Cluster-41776.97826,Cluster-41776.101951,Cluster-41776.32358,Cluster-41776.36647,Cluster-41776.31862
GO:0046943	carboxylic acid transmembrane transporter activity	molecular_function	0.039807	0.73957	5	861	81	40574	Cluster-41776.97826,Cluster-41776.36647,Cluster-41776.31862,Cluster-41776.32358,Cluster-41776.101951
GO:0015985	energy coupled proton transport, down electrochemical gradient	biological_process	0.040091	0.73957	9	861	227	40574	Cluster-41776.3828,Cluster-41776.55377,Cluster-41776.51662,Cluster-41776.63486,Cluster-41776.62284,Cluster-41776.91744,Cluster-41776.36539,Cluster-41776.71021,Cluster-41776.57774
GO:0015986	ATP synthesis coupled proton transport	biological_process	0.040091	0.73957	9	861	227	40574	Cluster-41776.51662,Cluster-41776.63486,Cluster-41776.55377,Cluster-41776.3828,Cluster-41776.91744,Cluster-41776.62284,Cluster-41776.36539,Cluster-41776.71021,Cluster-41776.57774
GO:1902494	catalytic complex	cellular_component	0.040179	0.73957	60	861	2084	40574	Cluster-41776.48598,Cluster-41776.82408,Cluster-41776.68188,Cluster-41776.90371,Cluster-41776.28575,Cluster-41776.89706,Cluster-41776.58724,Cluster-41776.67091,Cluster-41776.74105,Cluster-41776.17504,Cluster-41776.33394,Cluster-41776.72264,Cluster-41776.110169,Cluster-41776.78595,Cluster-41776.53347,Cluster-41776.63486,Cluster-41776.91664,Cluster-41776.31193,Cluster-41776.86559,Cluster-41776.6940…
GO:0009123	nucleoside monophosphate metabolic process	biological_process	0.040317	0.73957	32	861	1158	40574	Cluster-41776.96373,Cluster-41776.63486,Cluster-41776.74654,Cluster-41776.71021,Cluster-41776.59086,Cluster-41776.93353,Cluster-41776.54252,Cluster-41776.28575,Cluster-41776.58724,Cluster-41776.91744,Cluster-41776.38451,Cluster-41776.63739,Cluster-41776.62284,Cluster-41776.3828,Cluster-41776.29425,Cluster-41776.47906,Cluster-41776.35958,Cluster-41776.36539,Cluster-41776.51662,Cluster-41776.48243,…
GO:0036094	small molecule binding	molecular_function	0.040867	0.74195	115	861	4105	40574	Cluster-41776.77582,Cluster-41776.67074,Cluster-41776.53346,Cluster-41776.86559,Cluster-41776.67494,Cluster-41776.45100,Cluster-41776.71751,Cluster-41776.63633,Cluster-41776.10732,Cluster-41776.49151,Cluster-41776.36877,Cluster-41776.65847,Cluster-41776.45475,Cluster-41776.82408,Cluster-41776.92101,Cluster-41776.21692,Cluster-41776.91664,Cluster-41776.63522,Cluster-41776.69830,Cluster-41776.73890…
GO:0048306	calcium-dependent protein binding	molecular_function	0.040954	0.74195	1	861	2	40574	Cluster-41776.50844
GO:0015931	nucleobase-containing compound transport	biological_process	0.041142	0.74195	8	861	167	40574	Cluster-41776.109596,Cluster-41776.79100,Cluster-41776.59887,Cluster-41776.62805,Cluster-41776.91004,Cluster-41776.63486,Cluster-41776.66461,Cluster-41776.22983
GO:0006732	coenzyme metabolic process	biological_process	0.041232	0.74195	19	861	548	40574	Cluster-41776.63739,Cluster-41776.38451,Cluster-41776.63858,Cluster-41776.85024,Cluster-41776.11336,Cluster-41776.41459,Cluster-41776.77166,Cluster-41776.84888,Cluster-41776.62805,Cluster-41776.60907,Cluster-41776.95211,Cluster-41776.74654,Cluster-41776.70578,Cluster-41776.43450,Cluster-41776.29159,Cluster-41776.30060,Cluster-41776.48243,Cluster-41776.63939,Cluster-41776.57740
GO:0055086	nucleobase-containing small molecule metabolic process	biological_process	0.041289	0.74195	55	861	2064	40574	Cluster-41776.76514,Cluster-41776.54252,Cluster-41776.49154,Cluster-41776.93353,Cluster-41776.59086,Cluster-41776.71021,Cluster-41776.58724,Cluster-41776.28575,Cluster-41776.95211,Cluster-41776.81752,Cluster-41776.96373,Cluster-41776.17504,Cluster-41776.74654,Cluster-41776.92981,Cluster-41776.70578,Cluster-41776.63486,Cluster-41776.47906,Cluster-41776.41459,Cluster-41776.35958,Cluster-41776.52756…
GO:0006783	heme biosynthetic process	biological_process	0.041544	0.74195	4	861	53	40574	Cluster-41776.93169,Cluster-41776.28591,Cluster-41776.95211,Cluster-41776.63858
GO:0015849	organic acid transport	biological_process	0.041606	0.74195	9	861	196	40574	Cluster-41776.31862,Cluster-41776.32358,Cluster-41776.48598,Cluster-41776.82672,Cluster-41776.101951,Cluster-41776.36647,Cluster-41776.78595,Cluster-41776.97826,Cluster-41776.60841
GO:0046942	carboxylic acid transport	biological_process	0.041606	0.74195	9	861	196	40574	Cluster-41776.78595,Cluster-41776.60841,Cluster-41776.97826,Cluster-41776.101951,Cluster-41776.36647,Cluster-41776.82672,Cluster-41776.48598,Cluster-41776.32358,Cluster-41776.31862
GO:0098656	anion transmembrane transport	biological_process	0.041935	0.74522	5	861	80	40574	Cluster-41776.106895,Cluster-41776.101951,Cluster-41776.31862,Cluster-41776.36647,Cluster-41776.97826
GO:0004853	uroporphyrinogen decarboxylase activity	molecular_function	0.042351	0.75001	1	861	2	40574	Cluster-41776.33037
GO:0044445	cytosolic part	cellular_component	0.043186	0.76217	6	861	107	40574	Cluster-41776.59986,Cluster-41776.69036,Cluster-41776.84579,Cluster-41776.53569,Cluster-41776.90371,Cluster-41776.50099
GO:0016628	oxidoreductase activity, acting on the CH-CH group of donors, NAD or NADP as acceptor	molecular_function	0.043937	0.77275	4	861	55	40574	Cluster-41776.59986,Cluster-41776.95211,Cluster-41776.63858,Cluster-41776.80450
GO:0006754	ATP biosynthetic process	biological_process	0.044193	0.77459	9	861	232	40574	Cluster-41776.55377,Cluster-41776.3828,Cluster-41776.51662,Cluster-41776.63486,Cluster-41776.62284,Cluster-41776.91744,Cluster-41776.36539,Cluster-41776.71021,Cluster-41776.57774
GO:1901361	organic cyclic compound catabolic process	biological_process	0.045129	0.78829	20	861	554	40574	Cluster-41776.66620,Cluster-41776.53341,Cluster-41776.87006,Cluster-41776.93614,Cluster-41776.25351,Cluster-41776.65705,Cluster-41776.110850,Cluster-41776.45883,Cluster-41776.61946,Cluster-41776.45475,Cluster-41776.64500,Cluster-41776.89706,Cluster-41776.46802,Cluster-41776.90371,Cluster-41776.48598,Cluster-41776.80450,Cluster-41776.65196,Cluster-41776.63486,Cluster-41776.35306,Cluster-41776.42533
GO:0047286	NAD+-diphthamide ADP-ribosyltransferase activity	molecular_function	0.045459	0.79032	1	861	3	40574	Cluster-41776.66891
GO:0051346	negative regulation of hydrolase activity	biological_process	0.045554	0.79032	3	861	40	40574	Cluster-41776.7851,Cluster-41776.21898,Cluster-41776.98116
GO:0016868	intramolecular transferase activity, phosphotransferases	molecular_function	0.045773	0.79144	3	861	38	40574	Cluster-41776.91519,Cluster-41776.53081,Cluster-41776.90173
GO:0006644	phospholipid metabolic process	biological_process	0.046062	0.79202	13	861	331	40574	Cluster-41776.5671,Cluster-41776.23015,Cluster-41776.77142,Cluster-41776.50844,Cluster-41776.77145,Cluster-41776.75424,Cluster-41776.74598,Cluster-41776.77143,Cluster-41776.32881,Cluster-41776.75422,Cluster-41776.93250,Cluster-41776.87058,Cluster-41776.77147
GO:1901681	sulfur compound binding	molecular_function	0.046116	0.79202	6	861	109	40574	Cluster-41776.32128,Cluster-41776.32872,Cluster-41776.64295,Cluster-41776.24530,Cluster-41776.74665,Cluster-41776.48122
GO:0015996	chlorophyll catabolic process	biological_process	0.046461	0.79263	2	861	17	40574	Cluster-41776.53341,Cluster-41776.89706
GO:0047746	chlorophyllase activity	molecular_function	0.046461	0.79263	2	861	17	40574	Cluster-41776.53341,Cluster-41776.89706
GO:0006511	ubiquitin-dependent protein catabolic process	biological_process	0.047337	0.80114	8	861	168	40574	Cluster-41776.31701,Cluster-41776.54297,Cluster-41776.53017,Cluster-41776.53347,Cluster-41776.95724,Cluster-41776.109386,Cluster-41776.55225,Cluster-41776.91928
GO:0006097	glyoxylate cycle	biological_process	0.047378	0.80114	1	861	2	40574	Cluster-41776.74328
GO:0008234	cysteine-type peptidase activity	molecular_function	0.04743	0.80114	16	861	424	40574	Cluster-41776.46549,Cluster-41776.28575,Cluster-41776.65966,Cluster-41776.26093,Cluster-41776.73751,Cluster-41776.91004,Cluster-41776.64970,Cluster-41776.92809,Cluster-41776.17504,Cluster-41776.95261,Cluster-41776.25673,Cluster-41776.64963,Cluster-41776.39599,Cluster-41776.64028,Cluster-41776.69405,Cluster-41776.71001
GO:0019439	aromatic compound catabolic process	biological_process	0.048462	0.81588	20	861	555	40574	Cluster-41776.65196,Cluster-41776.35306,Cluster-41776.42533,Cluster-41776.63486,Cluster-41776.45475,Cluster-41776.64500,Cluster-41776.89706,Cluster-41776.90371,Cluster-41776.46802,Cluster-41776.48598,Cluster-41776.80450,Cluster-41776.93614,Cluster-41776.87006,Cluster-41776.65705,Cluster-41776.110850,Cluster-41776.25351,Cluster-41776.61946,Cluster-41776.45883,Cluster-41776.66620,Cluster-41776.53341
GO:0019941	modification-dependent protein catabolic process	biological_process	0.048781	0.81589	8	861	169	40574	Cluster-41776.91928,Cluster-41776.54297,Cluster-41776.31701,Cluster-41776.53017,Cluster-41776.53347,Cluster-41776.109386,Cluster-41776.95724,Cluster-41776.55225
GO:0043632	modification-dependent macromolecule catabolic process	biological_process	0.048781	0.81589	8	861	169	40574	Cluster-41776.91928,Cluster-41776.53347,Cluster-41776.53017,Cluster-41776.55225,Cluster-41776.95724,Cluster-41776.109386,Cluster-41776.54297,Cluster-41776.31701
GO:0008514	organic anion transmembrane transporter activity	molecular_function	0.049448	0.82323	5	861	86	40574	Cluster-41776.97826,Cluster-41776.32358,Cluster-41776.36647,Cluster-41776.31862,Cluster-41776.101951
GO:0034470	ncRNA processing	biological_process	0.049631	0.82323	19	861	532	40574	Cluster-41776.68188,Cluster-41776.89706,Cluster-41776.53064,Cluster-41776.81752,Cluster-41776.55225,Cluster-41776.72264,Cluster-41776.33394,Cluster-41776.84888,Cluster-41776.60907,Cluster-41776.95211,Cluster-41776.31548,Cluster-41776.70890,Cluster-41776.50496,Cluster-41776.65847,Cluster-41776.72559,Cluster-41776.93729,Cluster-41776.87006,Cluster-41776.45100,Cluster-41776.67494
GO:0071704	organic substance metabolic process	biological_process	0.049703	0.82323	388	861	16516	40574	Cluster-41776.57011,Cluster-41776.83950,Cluster-41776.85836,Cluster-41776.46802,Cluster-41776.41840,Cluster-41776.28954,Cluster-41776.71020,Cluster-41776.68347,Cluster-41776.62813,Cluster-41776.73443,Cluster-41211.0,Cluster-41776.53341,Cluster-41776.74433,Cluster-41776.102654,Cluster-41776.64028,Cluster-41776.91207,Cluster-41776.33390,Cluster-41776.51923,Cluster-41776.73958,Cluster-41776.90646,Cl…
GO:0005829	cytosol	cellular_component	0.050567	0.83485	6	861	111	40574	Cluster-41776.90371,Cluster-41776.50099,Cluster-41776.69036,Cluster-41776.59986,Cluster-41776.53569,Cluster-41776.84579
GO:0006400	tRNA modification	biological_process	0.051355	0.84513	10	861	215	40574	Cluster-41776.60907,Cluster-41776.81752,Cluster-41776.72264,Cluster-41776.55225,Cluster-41776.33394,Cluster-41776.67494,Cluster-41776.31548,Cluster-41776.68188,Cluster-41776.89706,Cluster-41776.53064
GO:0006743	ubiquinone metabolic process	biological_process	0.051975	0.84558	6	861	126	40574	Cluster-41776.29159,Cluster-41776.63739,Cluster-41776.48243,Cluster-41776.63939,Cluster-41776.74654,Cluster-41776.57740
GO:0006744	ubiquinone biosynthetic process	biological_process	0.051975	0.84558	6	861	126	40574	Cluster-41776.57740,Cluster-41776.74654,Cluster-41776.63739,Cluster-41776.29159,Cluster-41776.63939,Cluster-41776.48243
GO:0006418	tRNA aminoacylation for protein translation	biological_process	0.052186	0.84558	7	861	145	40574	Cluster-41776.91664,Cluster-41776.63633,Cluster-41776.41732,Cluster-41776.67455,Cluster-41776.80482,Cluster-41776.50099,Cluster-41776.49151
GO:0044699	single-organism process	biological_process	0.052201	0.84558	357	861	14932	40574	Cluster-41776.38451,Cluster-41776.112766,Cluster-41776.45476,Cluster-41776.91744,Cluster-41776.87325,Cluster-41776.93628,Cluster-41776.62031,Cluster-41776.93250,Cluster-41776.53979,Cluster-41776.54679,Cluster-41776.47906,Cluster-41776.74328,Cluster-41776.32662,Cluster-41776.71750,Cluster-41776.29145,Cluster-41776.81752,Cluster-41776.65228,Cluster-41776.17504,Cluster-41776.74598,Cluster-41776.4947…
GO:0051536	iron-sulfur cluster binding	molecular_function	0.052374	0.84558	10	861	252	40574	Cluster-41776.51923,Cluster-41776.74665,Cluster-41776.91054,Cluster-41776.97956,Cluster-41776.69948,Cluster-41776.32881,Cluster-41776.36877,Cluster-41776.29678,Cluster-41776.48927,Cluster-41776.39145
GO:0051540	metal cluster binding	molecular_function	0.052374	0.84558	10	861	252	40574	Cluster-41776.51923,Cluster-41776.74665,Cluster-41776.69948,Cluster-41776.91054,Cluster-41776.97956,Cluster-41776.36877,Cluster-41776.32881,Cluster-41776.29678,Cluster-41776.39145,Cluster-41776.48927
GO:0004175	endopeptidase activity	molecular_function	0.054662	0.87976	38	861	1266	40574	Cluster-41776.67117,Cluster-41776.46549,Cluster-41776.53017,Cluster-41776.73751,Cluster-41776.90369,Cluster-41776.100975,Cluster-41776.92809,Cluster-41776.81563,Cluster-41776.44365,Cluster-41776.69645,Cluster-41776.33910,Cluster-41776.89266,Cluster-41776.64028,Cluster-41776.75179,Cluster-41776.66103,Cluster-41776.39599,Cluster-41776.49118,Cluster-41776.54297,Cluster-41776.92352,Cluster-41776.4859…
GO:1901566	organonitrogen compound biosynthetic process	biological_process	0.055259	0.88635	62	861	2434	40574	Cluster-41776.86559,Cluster-41776.97856,Cluster-41776.109541,Cluster-41776.77661,Cluster-41776.63510,Cluster-41776.42993,Cluster-41776.36539,Cluster-41776.33037,Cluster-41776.67455,Cluster-41776.68062,Cluster-41776.91744,Cluster-41776.61564,Cluster-41776.49151,Cluster-41776.62284,Cluster-41776.71751,Cluster-41776.63633,Cluster-41776.3828,Cluster-41776.71021,Cluster-41776.82672,Cluster-41776.93353…
GO:0000149	SNARE binding	molecular_function	0.055592	0.88635	3	861	39	40574	Cluster-41776.105752,Cluster-41776.61946,Cluster-41776.93353
GO:0019905	syntaxin binding	molecular_function	0.055592	0.88635	3	861	39	40574	Cluster-41776.93353,Cluster-41776.61946,Cluster-41776.105752
GO:0030170	pyridoxal phosphate binding	molecular_function	0.055986	0.88987	5	861	88	40574	Cluster-41776.102124,Cluster-41776.59615,Cluster-41776.93169,Cluster-41776.75848,Cluster-41776.92101
GO:0044763	single-organism cellular process	biological_process	0.056783	0.89662	211	861	8602	40574	Cluster-41776.77143,Cluster-41776.64937,Cluster-41776.7782,Cluster-41776.73443,Cluster-41776.7780,Cluster-41776.28954,Cluster-41776.75422,Cluster-41776.80482,Cluster-41776.51917,Cluster-41776.71020,Cluster-41776.43450,Cluster-41776.80450,Cluster-41776.46802,Cluster-41776.57011,Cluster-41776.47364,Cluster-41776.45551,Cluster-41776.72681,Cluster-41776.32128,Cluster-41776.90646,Cluster-41776.87006,C…
GO:0098542	defense response to other organism	biological_process	0.056805	0.89662	12	861	324	40574	Cluster-41776.95845,Cluster-41776.82425,Cluster-41776.22806,Cluster-41776.20687,Cluster-41776.67197,Cluster-41776.92699,Cluster-41776.31222,Cluster-41776.35542,Cluster-41776.94161,Cluster-41776.87006,Cluster-41776.95381,Cluster-41776.63522
GO:0006733	oxidoreduction coenzyme metabolic process	biological_process	0.056937	0.89662	11	861	289	40574	Cluster-41776.85024,Cluster-41776.63858,Cluster-41776.95211,Cluster-41776.63739,Cluster-41776.38451,Cluster-41776.74654,Cluster-41776.63939,Cluster-41776.48243,Cluster-41776.29159,Cluster-41776.77166,Cluster-41776.57740
GO:0046148	pigment biosynthetic process	biological_process	0.057563	0.9037	5	861	93	40574	Cluster-41776.93169,Cluster-41776.28591,Cluster-41776.63858,Cluster-41776.95211,Cluster-41776.93353
GO:0008033	tRNA processing	biological_process	0.057771	0.9042	15	861	389	40574	Cluster-41776.95211,Cluster-41776.60907,Cluster-41776.33394,Cluster-41776.55225,Cluster-41776.81752,Cluster-41776.72264,Cluster-41776.65847,Cluster-41776.67494,Cluster-41776.45100,Cluster-41776.93729,Cluster-41776.31548,Cluster-41776.68188,Cluster-41776.53064,Cluster-41776.70890,Cluster-41776.89706
GO:0004932	mating-type factor pheromone receptor activity	molecular_function	0.058914	0.91167	2	861	16	40574	Cluster-41776.76731,Cluster-41776.67074
GO:0019829	cation-transporting ATPase activity	molecular_function	0.059044	0.91167	5	861	98	40574	Cluster-41776.3828,Cluster-41776.51662,Cluster-41776.62284,Cluster-41776.57774,Cluster-41776.91744
GO:0042625	ATPase coupled ion transmembrane transporter activity	molecular_function	0.059044	0.91167	5	861	98	40574	Cluster-41776.62284,Cluster-41776.57774,Cluster-41776.91744,Cluster-41776.3828,Cluster-41776.51662
GO:0006081	cellular aldehyde metabolic process	biological_process	0.059474	0.91167	7	861	148	40574	Cluster-41776.30060,Cluster-41776.62805,Cluster-41776.63858,Cluster-41776.85024,Cluster-41776.95211,Cluster-41776.74328,Cluster-41776.77166
GO:0004420	hydroxymethylglutaryl-CoA reductase (NADPH) activity	molecular_function	0.059558	0.91167	1	861	2	40574	Cluster-41776.41459
GO:0016747	transferase activity, transferring acyl groups other than amino-acyl groups	molecular_function	0.060152	0.91167	11	861	276	40574	Cluster-41776.72210,Cluster-41776.69033,Cluster-41776.59986,Cluster-41776.63762,Cluster-41776.5171,Cluster-41776.90165,Cluster-41776.93169,Cluster-41776.69036,Cluster-41776.5671,Cluster-41776.74433,Cluster-41776.98312
GO:0006835	dicarboxylic acid transport	biological_process	0.060196	0.91167	4	861	59	40574	Cluster-41776.36647,Cluster-41776.82672,Cluster-41776.78595,Cluster-41776.48598
GO:0034593	phosphatidylinositol bisphosphate phosphatase activity	molecular_function	0.060699	0.91167	2	861	18	40574	Cluster-41776.23015,Cluster-41776.32881
GO:0034596	phosphatidylinositol phosphate 4-phosphatase activity	molecular_function	0.060699	0.91167	2	861	18	40574	Cluster-41776.32881,Cluster-41776.23015
GO:0034597	phosphatidylinositol-4,5-bisphosphate 4-phosphatase activity	molecular_function	0.060699	0.91167	2	861	18	40574	Cluster-41776.23015,Cluster-41776.32881
GO:0046839	phospholipid dephosphorylation	biological_process	0.060699	0.91167	2	861	18	40574	Cluster-41776.23015,Cluster-41776.32881
GO:0046856	phosphatidylinositol dephosphorylation	biological_process	0.060699	0.91167	2	861	18	40574	Cluster-41776.32881,Cluster-41776.23015
GO:0052866	phosphatidylinositol phosphate phosphatase activity	molecular_function	0.060699	0.91167	2	861	18	40574	Cluster-41776.32881,Cluster-41776.23015
GO:0015658	branched-chain amino acid transmembrane transporter activity	molecular_function	0.06092	0.91167	1	861	4	40574	Cluster-41776.32358
GO:0015803	branched-chain amino acid transport	biological_process	0.06092	0.91167	1	861	4	40574	Cluster-41776.32358
GO:0099513	polymeric cytoskeletal fiber	cellular_component	0.061854	0.92004	14	861	382	40574	Cluster-41776.57237,Cluster-41776.7782,Cluster-41776.64937,Cluster-41776.63486,Cluster-41776.63522,Cluster-41776.92615,Cluster-41776.67494,Cluster-41776.97856,Cluster-41776.91795,Cluster-41776.83488,Cluster-41776.63562,Cluster-41776.64500,Cluster-41776.97314,Cluster-41776.1531
GO:0019842	vitamin binding	molecular_function	0.061977	0.92004	4	861	62	40574	Cluster-41776.64295,Cluster-41776.92101,Cluster-41776.74665,Cluster-41776.91667
GO:0003854	3-beta-hydroxy-delta5-steroid dehydrogenase activity	molecular_function	0.063185	0.92004	3	861	37	40574	Cluster-41776.65630,Cluster-41776.75644,Cluster-41776.62408
GO:0008207	C21-steroid hormone metabolic process	biological_process	0.063185	0.92004	3	861	37	40574	Cluster-41776.62408,Cluster-41776.65630,Cluster-41776.75644
GO:0008209	androgen metabolic process	biological_process	0.063185	0.92004	3	861	37	40574	Cluster-41776.65630,Cluster-41776.75644,Cluster-41776.62408
GO:0008210	estrogen metabolic process	biological_process	0.063185	0.92004	3	861	37	40574	Cluster-41776.62408,Cluster-41776.75644,Cluster-41776.65630
GO:0016229	steroid dehydrogenase activity	molecular_function	0.063185	0.92004	3	861	37	40574	Cluster-41776.62408,Cluster-41776.65630,Cluster-41776.75644
GO:0033764	steroid dehydrogenase activity, acting on the CH-OH group of donors, NAD or NADP as acceptor	molecular_function	0.063185	0.92004	3	861	37	40574	Cluster-41776.62408,Cluster-41776.75644,Cluster-41776.65630
GO:0050829	defense response to Gram-negative bacterium	biological_process	0.063542	0.92004	2	861	21	40574	Cluster-41776.94161,Cluster-41776.95381
GO:0008384	IkappaB kinase activity	molecular_function	0.063635	0.92004	2	861	16	40574	Cluster-41776.50099,Cluster-41776.53569
GO:0008385	IkappaB kinase complex	cellular_component	0.063635	0.92004	2	861	16	40574	Cluster-41776.53569,Cluster-41776.50099
GO:1901264	carbohydrate derivative transport	biological_process	0.063735	0.92004	3	861	46	40574	Cluster-41776.79100,Cluster-41776.109596,Cluster-41776.8082
GO:0071705	nitrogen compound transport	biological_process	0.064314	0.92004	14	861	383	40574	Cluster-41776.109596,Cluster-41776.59887,Cluster-41776.79100,Cluster-41776.32358,Cluster-41776.31862,Cluster-41776.63486,Cluster-41776.101951,Cluster-41776.22983,Cluster-41776.36647,Cluster-41776.66461,Cluster-41776.62805,Cluster-41776.97826,Cluster-41776.35542,Cluster-41776.91004
GO:0010466	negative regulation of peptidase activity	biological_process	0.064356	0.92004	2	861	19	40574	Cluster-41776.7851,Cluster-41776.21898
GO:0010951	negative regulation of endopeptidase activity	biological_process	0.064356	0.92004	2	861	19	40574	Cluster-41776.21898,Cluster-41776.7851
GO:0045861	negative regulation of proteolysis	biological_process	0.064356	0.92004	2	861	19	40574	Cluster-41776.7851,Cluster-41776.21898
GO:0031419	cobalamin binding	molecular_function	0.06487	0.92068	2	861	17	40574	Cluster-41776.91667,Cluster-41776.92101
GO:0009617	response to bacterium	biological_process	0.06533	0.92068	7	861	167	40574	Cluster-41776.31222,Cluster-41776.22806,Cluster-41776.94161,Cluster-41776.35542,Cluster-41776.20687,Cluster-41776.95381,Cluster-41776.92699
GO:0042742	defense response to bacterium	biological_process	0.06533	0.92068	7	861	167	40574	Cluster-41776.20687,Cluster-41776.94161,Cluster-41776.35542,Cluster-41776.22806,Cluster-41776.31222,Cluster-41776.92699,Cluster-41776.95381
GO:1901135	carbohydrate derivative metabolic process	biological_process	0.065515	0.92068	54	861	2051	40574	Cluster-41776.55377,Cluster-41776.51923,Cluster-41776.41163,Cluster-41776.106895,Cluster-41776.63858,Cluster-41776.63398,Cluster-41776.67857,Cluster-41776.11698,Cluster-41776.57774,Cluster-41776.35324,Cluster-41776.51662,Cluster-41776.7780,Cluster-41776.92699,Cluster-41776.124,Cluster-41776.66674,Cluster-41776.47905,Cluster-41776.57740,Cluster-41776.66621,Cluster-41776.48243,Cluster-41776.63939,C…
GO:0000784	nuclear chromosome, telomeric region	cellular_component	0.065821	0.92068	2	861	21	40574	Cluster-41776.50099,Cluster-41776.46245
GO:0004312	fatty acid synthase activity	molecular_function	0.065855	0.92068	2	861	20	40574	Cluster-41776.59986,Cluster-41776.69036
GO:0005835	fatty acid synthase complex	cellular_component	0.065855	0.92068	2	861	20	40574	Cluster-41776.59986,Cluster-41776.69036
GO:0044429	mitochondrial part	cellular_component	0.065914	0.92068	23	861	759	40574	Cluster-41776.58150,Cluster-41776.74654,Cluster-41776.60841,Cluster-41776.96496,Cluster-41776.93169,Cluster-41776.49155,Cluster-41776.66621,Cluster-41776.66904,Cluster-41776.58724,Cluster-41776.59086,Cluster-41776.16522,Cluster-41776.93353,Cluster-41776.92450,Cluster-41776.55377,Cluster-41776.63928,Cluster-41776.44132,Cluster-41776.36125,Cluster-41776.36539,Cluster-41776.25247,Cluster-41776.77048…
GO:0009057	macromolecule catabolic process	biological_process	0.06602	0.92068	27	861	858	40574	Cluster-41776.87006,Cluster-41776.54297,Cluster-41776.31701,Cluster-41776.61946,Cluster-41776.45883,Cluster-41776.109386,Cluster-41776.110850,Cluster-41776.69250,Cluster-41776.66103,Cluster-41776.39446,Cluster-41776.66620,Cluster-41776.39445,Cluster-41776.42533,Cluster-41776.35306,Cluster-41776.63486,Cluster-41776.109372,Cluster-41776.51917,Cluster-41776.65196,Cluster-41776.55225,Cluster-41776.95…
GO:0005773	vacuole	cellular_component	0.066276	0.92174	3	861	38	40574	Cluster-41776.92615,Cluster-41776.23948,Cluster-41776.59090
GO:0015171	amino acid transmembrane transporter activity	molecular_function	0.066965	0.92849	4	861	67	40574	Cluster-41776.101951,Cluster-41776.31862,Cluster-41776.32358,Cluster-41776.97826
GO:0050909	sensory perception of taste	biological_process	0.067888	0.92849	3	861	42	40574	Cluster-41776.88381,Cluster-41776.112766,Cluster-41776.26388
GO:0072521	purine-containing compound metabolic process	biological_process	0.067964	0.92849	47	861	1811	40574	Cluster-41776.36539,Cluster-41776.97856,Cluster-41776.29425,Cluster-41776.41459,Cluster-41776.52756,Cluster-41776.47906,Cluster-41776.35958,Cluster-41776.3828,Cluster-41776.91744,Cluster-41776.38451,Cluster-41776.45476,Cluster-41776.63739,Cluster-41776.62284,Cluster-41776.28575,Cluster-41776.58724,Cluster-41776.59086,Cluster-41776.71021,Cluster-41776.49154,Cluster-41776.93353,Cluster-41776.54252,…
GO:0001518	voltage-gated sodium channel complex	cellular_component	0.06848	0.92849	2	861	19	40574	Cluster-41776.111219,Cluster-41776.2751
GO:0005248	voltage-gated sodium channel activity	molecular_function	0.06848	0.92849	2	861	19	40574	Cluster-41776.111219,Cluster-41776.2751
GO:0034706	sodium channel complex	cellular_component	0.06848	0.92849	2	861	19	40574	Cluster-41776.2751,Cluster-41776.111219
GO:1905030	voltage-gated ion channel activity involved in regulation of postsynaptic membrane potential	molecular_function	0.06848	0.92849	2	861	19	40574	Cluster-41776.2751,Cluster-41776.111219
GO:0009127	purine nucleoside monophosphate biosynthetic process	biological_process	0.068639	0.92849	9	861	249	40574	Cluster-41776.36539,Cluster-41776.71021,Cluster-41776.57774,Cluster-41776.55377,Cluster-41776.3828,Cluster-41776.51662,Cluster-41776.63486,Cluster-41776.62284,Cluster-41776.91744
GO:0009168	purine ribonucleoside monophosphate biosynthetic process	biological_process	0.068639	0.92849	9	861	249	40574	Cluster-41776.91744,Cluster-41776.62284,Cluster-41776.63486,Cluster-41776.51662,Cluster-41776.55377,Cluster-41776.3828,Cluster-41776.71021,Cluster-41776.57774,Cluster-41776.36539
GO:0042626	ATPase activity, coupled to transmembrane movement of substances	molecular_function	0.068757	0.92849	9	861	227	40574	Cluster-41776.69829,Cluster-41776.52278,Cluster-41776.91744,Cluster-41776.62284,Cluster-41776.51662,Cluster-41776.3828,Cluster-41776.91840,Cluster-41776.57774,Cluster-41776.53378
GO:0043492	ATPase activity, coupled to movement of substances	molecular_function	0.068757	0.92849	9	861	227	40574	Cluster-41776.57774,Cluster-41776.91840,Cluster-41776.53378,Cluster-41776.62284,Cluster-41776.52278,Cluster-41776.91744,Cluster-41776.69829,Cluster-41776.3828,Cluster-41776.51662
GO:0007606	sensory perception of chemical stimulus	biological_process	0.069503	0.93609	6	861	129	40574	Cluster-41776.67074,Cluster-41776.88381,Cluster-41776.76731,Cluster-41776.26388,Cluster-41776.21450,Cluster-41776.112766
GO:0030254	protein secretion by the type III secretion system	biological_process	0.070184	0.93689	1	861	3	40574	Cluster-41776.48598
GO:0030257	type III protein secretion system complex	cellular_component	0.070184	0.93689	1	861	3	40574	Cluster-41776.48598
GO:0000723	telomere maintenance	biological_process	0.070619	0.93689	3	861	47	40574	Cluster-41776.46245,Cluster-41776.73958,Cluster-41776.50099
GO:0032200	telomere organization	biological_process	0.070619	0.93689	3	861	47	40574	Cluster-41776.46245,Cluster-41776.50099,Cluster-41776.73958
GO:0060249	anatomical structure homeostasis	biological_process	0.070619	0.93689	3	861	47	40574	Cluster-41776.73958,Cluster-41776.50099,Cluster-41776.46245
GO:0043228	non-membrane-bounded organelle	cellular_component	0.070661	0.93689	87	861	3459	40574	Cluster-41776.83488,Cluster-41211.0,Cluster-41776.97314,Cluster-41776.72681,Cluster-41776.50411,Cluster-41776.98116,Cluster-41776.87006,Cluster-41776.33390,Cluster-41776.92615,Cluster-41776.5443,Cluster-41776.50099,Cluster-41776.85836,Cluster-41776.53064,Cluster-41776.13352,Cluster-41776.57834,Cluster-41776.7782,Cluster-41776.64937,Cluster-41776.43612,Cluster-41776.97856,Cluster-41776.91795,Clust…
GO:1901505	carbohydrate derivative transporter activity	molecular_function	0.071467	0.93851	3	861	48	40574	Cluster-41776.79100,Cluster-41776.109596,Cluster-41776.8082
GO:0000781	chromosome, telomeric region	cellular_component	0.071958	0.93851	2	861	23	40574	Cluster-41776.46245,Cluster-41776.50099
GO:0007291	sperm individualization	biological_process	0.071999	0.93851	1	861	3	40574	Cluster-41776.110642
GO:0005838	proteasome regulatory particle	cellular_component	0.072039	0.93851	1	861	4	40574	Cluster-41776.66461
GO:0008541	proteasome regulatory particle, lid subcomplex	cellular_component	0.072039	0.93851	1	861	4	40574	Cluster-41776.66461
GO:0016875	ligase activity, forming carbon-oxygen bonds	molecular_function	0.072201	0.93851	7	861	156	40574	Cluster-41776.80482,Cluster-41776.67455,Cluster-41776.91664,Cluster-41776.63633,Cluster-41776.41732,Cluster-41776.50099,Cluster-41776.49151
GO:0016876	ligase activity, forming aminoacyl-tRNA and related compounds	molecular_function	0.072201	0.93851	7	861	156	40574	Cluster-41776.80482,Cluster-41776.67455,Cluster-41776.91664,Cluster-41776.63633,Cluster-41776.41732,Cluster-41776.50099,Cluster-41776.49151
GO:0000166	nucleotide binding	molecular_function	0.072433	0.93851	109	861	3964	40574	Cluster-41776.31193,Cluster-41776.53002,Cluster-41776.26317,Cluster-41776.95890,Cluster-41776.81752,Cluster-41776.33394,Cluster-41776.62805,Cluster-41776.73025,Cluster-41776.67091,Cluster-41776.31192,Cluster-41776.72295,Cluster-41776.17357,Cluster-41776.80915,Cluster-41776.28077,Cluster-41776.112785,Cluster-41776.60613,Cluster-41776.22811,Cluster-41776.61759,Cluster-41776.85024,Cluster-41776.3855…
GO:1901265	nucleoside phosphate binding	molecular_function	0.072433	0.93851	109	861	3964	40574	Cluster-41776.26317,Cluster-41776.53002,Cluster-41776.31193,Cluster-41776.62805,Cluster-41776.33394,Cluster-41776.95890,Cluster-41776.81752,Cluster-41776.72295,Cluster-41776.31192,Cluster-41776.67091,Cluster-41776.73025,Cluster-41776.60613,Cluster-41776.28077,Cluster-41776.112785,Cluster-41776.17357,Cluster-41776.80915,Cluster-41776.22811,Cluster-41776.38556,Cluster-41776.69829,Cluster-41776.3845…
GO:0004318	enoyl-[acyl-carrier-protein] reductase (NADH) activity	molecular_function	0.072776	0.94058	1	861	3	40574	Cluster-41776.59986
GO:0042126	nitrate metabolic process	biological_process	0.073315	0.94278	2	861	20	40574	Cluster-41776.97956,Cluster-41776.89788
GO:0042128	nitrate assimilation	biological_process	0.073315	0.94278	2	861	20	40574	Cluster-41776.89788,Cluster-41776.97956
GO:0009152	purine ribonucleotide biosynthetic process	biological_process	0.07382	0.94589	12	861	348	40574	Cluster-41776.3828,Cluster-41776.55377,Cluster-41776.63486,Cluster-41776.51662,Cluster-41776.62284,Cluster-41776.91744,Cluster-41776.66674,Cluster-41776.124,Cluster-41776.36539,Cluster-41776.57774,Cluster-41776.71021,Cluster-41776.97856
GO:0016209	antioxidant activity	molecular_function	0.074539	0.94589	6	861	141	40574	Cluster-41776.24675,Cluster-41776.61726,Cluster-41776.104718,Cluster-41776.29981,Cluster-41776.89090,Cluster-41776.62813
GO:0006672	ceramide metabolic process	biological_process	0.074597	0.94589	2	861	21	40574	Cluster-41776.98835,Cluster-41776.93837
GO:0015711	organic anion transport	biological_process	0.074623	0.94589	9	861	218	40574	Cluster-41776.78595,Cluster-41776.97826,Cluster-41776.60841,Cluster-41776.101951,Cluster-41776.36647,Cluster-41776.82672,Cluster-41776.48598,Cluster-41776.31862,Cluster-41776.32358
GO:0031515	tRNA (m1A) methyltransferase complex	cellular_component	0.07485	0.94589	2	861	18	40574	Cluster-41776.89706,Cluster-41776.68188
GO:0034708	methyltransferase complex	cellular_component	0.07485	0.94589	2	861	18	40574	Cluster-41776.68188,Cluster-41776.89706
GO:0043527	tRNA methyltransferase complex	cellular_component	0.07485	0.94589	2	861	18	40574	Cluster-41776.68188,Cluster-41776.89706
GO:0090501	RNA phosphodiester bond hydrolysis	biological_process	0.075107	0.94679	2	861	22	40574	Cluster-41776.50496,Cluster-41776.60801
GO:0043232	intracellular non-membrane-bounded organelle	cellular_component	0.075595	0.94941	85	861	3393	40574	Cluster-41776.43612,Cluster-41776.64937,Cluster-41776.7782,Cluster-41776.57834,Cluster-41776.13352,Cluster-41776.53064,Cluster-41776.85836,Cluster-41776.50099,Cluster-41776.5443,Cluster-41776.33390,Cluster-41776.92615,Cluster-41776.87006,Cluster-41776.98116,Cluster-41776.50411,Cluster-41776.72681,Cluster-41776.97314,Cluster-41211.0,Cluster-41776.83488,Cluster-41776.92101,Cluster-41776.63522,Clust…
GO:0008113	peptide-methionine (S)-S-oxide reductase activity	molecular_function	0.075686	0.94941	1	861	4	40574	Cluster-41776.37317
GO:0009108	coenzyme biosynthetic process	biological_process	0.0768	0.96103	13	861	374	40574	Cluster-41776.57740,Cluster-41776.63939,Cluster-41776.48243,Cluster-41776.11336,Cluster-41776.30060,Cluster-41776.29159,Cluster-41776.43450,Cluster-41776.74654,Cluster-41776.95211,Cluster-41776.60907,Cluster-41776.84888,Cluster-41776.62805,Cluster-41776.63739
GO:0008773	[protein-PII] uridylyltransferase activity	molecular_function	0.077295	0.96487	1	861	4	40574	Cluster-41776.86883
GO:0035435	phosphate ion transmembrane transport	biological_process	0.079782	0.99107	1	861	4	40574	Cluster-41776.106895
GO:0098661	inorganic anion transmembrane transport	biological_process	0.079782	0.99107	1	861	4	40574	Cluster-41776.106895
GO:0051656	establishment of organelle localization	biological_process	0.080181	0.99362	2	861	20	40574	Cluster-41776.92615,Cluster-41776.18455
GO:0000956	nuclear-transcribed mRNA catabolic process	biological_process	0.080445	0.99448	3	861	45	40574	Cluster-41776.45475,Cluster-41776.35306,Cluster-41776.45883
GO:0008509	anion transmembrane transporter activity	molecular_function	0.080735	0.99507	8	861	193	40574	Cluster-41776.31862,Cluster-41776.32358,Cluster-41776.106895,Cluster-41776.101951,Cluster-41776.11540,Cluster-41776.36647,Cluster-41776.75915,Cluster-41776.97826
GO:0022853	active ion transmembrane transporter activity	molecular_function	0.080881	0.99507	5	861	107	40574	Cluster-41776.62284,Cluster-41776.91744,Cluster-41776.57774,Cluster-41776.3828,Cluster-41776.51662
GO:0030682	evasion or tolerance of host defense response	biological_process	0.083823	1	3	861	46	40574	Cluster-41776.82425,Cluster-41776.4981,Cluster-41776.8043
GO:0051807	evasion or tolerance of defense response of other organism involved in symbiotic interaction	biological_process	0.083823	1	3	861	46	40574	Cluster-41776.82425,Cluster-41776.4981,Cluster-41776.8043
GO:0008137	NADH dehydrogenase (ubiquinone) activity	molecular_function	0.084248	1	5	861	106	40574	Cluster-41776.63739,Cluster-41776.63939,Cluster-41776.48243,Cluster-41776.74654,Cluster-41776.57740
GO:0050136	NADH dehydrogenase (quinone) activity	molecular_function	0.084248	1	5	861	106	40574	Cluster-41776.63939,Cluster-41776.48243,Cluster-41776.63739,Cluster-41776.74654,Cluster-41776.57740
GO:0006369	termination of RNA polymerase II transcription	biological_process	0.086093	1	1	861	4	40574	Cluster-41776.60801
GO:0034754	cellular hormone metabolic process	biological_process	0.086253	1	3	861	42	40574	Cluster-41776.62408,Cluster-41776.65630,Cluster-41776.75644
GO:0046700	heterocycle catabolic process	biological_process	0.086494	1	18	861	530	40574	Cluster-41776.48598,Cluster-41776.80450,Cluster-41776.90371,Cluster-41776.64500,Cluster-41776.89706,Cluster-41776.45475,Cluster-41776.35306,Cluster-41776.42533,Cluster-41776.63486,Cluster-41776.65196,Cluster-41776.53341,Cluster-41776.66620,Cluster-41776.61946,Cluster-41776.45883,Cluster-41776.65705,Cluster-41776.110850,Cluster-41776.93614,Cluster-41776.87006
GO:0031412	gas vesicle organization	biological_process	0.086658	1	2	861	20	40574	Cluster-32415.0,Cluster-41776.33982
GO:0006820	anion transport	biological_process	0.087622	1	14	861	404	40574	Cluster-41776.48598,Cluster-41776.82672,Cluster-41776.32358,Cluster-41776.31862,Cluster-41776.60841,Cluster-41776.97826,Cluster-41776.98467,Cluster-41776.75915,Cluster-41776.78595,Cluster-41776.81563,Cluster-41776.11540,Cluster-41776.36647,Cluster-41776.101951,Cluster-41776.106895
GO:0009607	response to biotic stimulus	biological_process	0.087766	1	15	861	461	40574	Cluster-41776.67197,Cluster-41776.8043,Cluster-41776.92699,Cluster-41776.95845,Cluster-41776.82425,Cluster-41776.22806,Cluster-41776.20687,Cluster-41776.87006,Cluster-41776.95381,Cluster-41776.63522,Cluster-41776.51917,Cluster-41776.31222,Cluster-41776.35542,Cluster-41776.4981,Cluster-41776.94161
GO:0001816	cytokine production	biological_process	0.08877	1	2	861	23	40574	Cluster-41776.32323,Cluster-41776.73958
GO:0001817	regulation of cytokine production	biological_process	0.08877	1	2	861	23	40574	Cluster-41776.32323,Cluster-41776.73958
GO:0001819	positive regulation of cytokine production	biological_process	0.08877	1	2	861	23	40574	Cluster-41776.32323,Cluster-41776.73958
GO:0008705	methionine synthase activity	molecular_function	0.089066	1	1	861	3	40574	Cluster-41776.91667
GO:0042084	5-methyltetrahydrofolate-dependent methyltransferase activity	molecular_function	0.089066	1	1	861	3	40574	Cluster-41776.91667
GO:0031347	regulation of defense response	biological_process	0.089168	1	3	861	48	40574	Cluster-41776.82425,Cluster-41776.32323,Cluster-41776.73958
GO:0051028	mRNA transport	biological_process	0.09072	1	5	861	96	40574	Cluster-41776.91004,Cluster-41776.62805,Cluster-41776.22983,Cluster-41776.66461,Cluster-41776.63486
GO:0000347	THO complex	cellular_component	0.091045	1	3	861	43	40574	Cluster-41776.63486,Cluster-41776.87325,Cluster-41776.91004
GO:1901607	alpha-amino acid biosynthetic process	biological_process	0.091094	1	8	861	208	40574	Cluster-41776.77045,Cluster-41776.94547,Cluster-41776.91163,Cluster-41776.7780,Cluster-41776.7192,Cluster-41776.91664,Cluster-41776.28249,Cluster-41776.91667
GO:0044270	cellular nitrogen compound catabolic process	biological_process	0.091553	1	18	861	534	40574	Cluster-41776.63486,Cluster-41776.35306,Cluster-41776.42533,Cluster-41776.65196,Cluster-41776.89706,Cluster-41776.64500,Cluster-41776.45475,Cluster-41776.48598,Cluster-41776.80450,Cluster-41776.90371,Cluster-41776.87006,Cluster-41776.93614,Cluster-41776.45883,Cluster-41776.61946,Cluster-41776.110850,Cluster-41776.65705,Cluster-41776.53341,Cluster-41776.66620
GO:0051775	response to redox state	biological_process	0.092089	1	1	861	5	40574	Cluster-41776.106535
GO:0030029	actin filament-based process	biological_process	0.092294	1	6	861	142	40574	Cluster-41776.33830,Cluster-41776.87006,Cluster-41776.33075,Cluster-41776.105378,Cluster-41776.71959,Cluster-41776.86883
GO:0030036	actin cytoskeleton organization	biological_process	0.092294	1	6	861	142	40574	Cluster-41776.105378,Cluster-41776.71959,Cluster-41776.86883,Cluster-41776.33830,Cluster-41776.87006,Cluster-41776.33075
GO:0005986	sucrose biosynthetic process	biological_process	0.092737	1	1	861	5	40574	Cluster-41776.71750
GO:0050307	sucrose-phosphate phosphatase activity	molecular_function	0.092737	1	1	861	5	40574	Cluster-41776.71750
GO:0006457	protein folding	biological_process	0.093055	1	8	861	218	40574	Cluster-41776.91004,Cluster-41776.57237,Cluster-32415.0,Cluster-41776.91122,Cluster-41776.85689,Cluster-41776.52669,Cluster-41776.59887,Cluster-41776.67197
GO:0051537	2 iron, 2 sulfur cluster binding	molecular_function	0.093468	1	4	861	74	40574	Cluster-41776.97956,Cluster-41776.51923,Cluster-41776.36877,Cluster-41776.48927
GO:0051156	glucose 6-phosphate metabolic process	biological_process	0.093588	1	5	861	106	40574	Cluster-41776.95211,Cluster-41776.63858,Cluster-41776.85024,Cluster-41776.38451,Cluster-41776.77166
GO:0099023	tethering complex	cellular_component	0.094921	1	6	861	125	40574	Cluster-41776.24952,Cluster-41776.77048,Cluster-41776.109372,Cluster-41776.63486,Cluster-41776.30681,Cluster-41776.55735
GO:0006164	purine nucleotide biosynthetic process	biological_process	0.095123	1	12	861	364	40574	Cluster-41776.63486,Cluster-41776.51662,Cluster-41776.55377,Cluster-41776.3828,Cluster-41776.91744,Cluster-41776.62284,Cluster-41776.36539,Cluster-41776.66674,Cluster-41776.124,Cluster-41776.97856,Cluster-41776.71021,Cluster-41776.57774
GO:0000184	nuclear-transcribed mRNA catabolic process, nonsense-mediated decay	biological_process	0.095283	1	2	861	24	40574	Cluster-41776.35306,Cluster-41776.45475
GO:0034220	ion transmembrane transport	biological_process	0.096147	1	22	861	737	40574	Cluster-41776.58821,Cluster-41776.63486,Cluster-41776.63522,Cluster-41776.51662,Cluster-41776.65196,Cluster-41776.23948,Cluster-41776.48598,Cluster-41776.71021,Cluster-41776.90371,Cluster-41776.101951,Cluster-41776.106895,Cluster-41776.92615,Cluster-41776.36647,Cluster-41776.3828,Cluster-41776.55377,Cluster-41776.91744,Cluster-41776.97826,Cluster-41776.62284,Cluster-41776.36539,Cluster-41776.3186…
GO:0043038	amino acid activation	biological_process	0.096266	1	7	861	168	40574	Cluster-41776.67455,Cluster-41776.80482,Cluster-41776.91664,Cluster-41776.41732,Cluster-41776.63633,Cluster-41776.49151,Cluster-41776.50099
GO:0043039	tRNA aminoacylation	biological_process	0.096266	1	7	861	168	40574	Cluster-41776.67455,Cluster-41776.80482,Cluster-41776.63633,Cluster-41776.41732,Cluster-41776.91664,Cluster-41776.49151,Cluster-41776.50099
GO:0017110	nucleoside-diphosphatase activity	molecular_function	0.096764	1	1	861	4	40574	Cluster-41776.23762
GO:0010817	regulation of hormone levels	biological_process	0.096898	1	3	861	45	40574	Cluster-41776.65630,Cluster-41776.75644,Cluster-41776.62408
GO:0042445	hormone metabolic process	biological_process	0.096898	1	3	861	45	40574	Cluster-41776.62408,Cluster-41776.75644,Cluster-41776.65630
GO:0003980	UDP-glucose:glycoprotein glucosyltransferase activity	molecular_function	0.096928	1	1	861	4	40574	Cluster-41776.70733
GO:0044237	cellular metabolic process	biological_process	0.097381	1	363	861	15638	40574	Cluster-41776.63522,Cluster-41776.21898,Cluster-41776.100208,Cluster-41776.50151,Cluster-41776.70733,Cluster-41776.58724,Cluster-41776.74105,Cluster-41776.95451,Cluster-41776.45475,Cluster-41776.100795,Cluster-41776.59086,Cluster-41776.61765,Cluster-41776.93614,Cluster-41776.63633,Cluster-41776.71751,Cluster-41776.3828,Cluster-41776.86211,Cluster-41776.45100,Cluster-41776.67494,Cluster-41776.7343…
GO:0009233	menaquinone metabolic process	biological_process	0.097738	1	1	861	5	40574	Cluster-41776.11336
GO:0009234	menaquinone biosynthetic process	biological_process	0.097738	1	1	861	5	40574	Cluster-41776.11336
GO:0030904	retromer complex	cellular_component	0.097953	1	1	861	4	40574	Cluster-41776.30890
GO:0044413	avoidance of host defenses	biological_process	0.09975	1	3	861	50	40574	Cluster-41776.4981,Cluster-41776.82425,Cluster-41776.8043
GO:0044415	evasion or tolerance of host defenses	biological_process	0.09975	1	3	861	50	40574	Cluster-41776.4981,Cluster-41776.82425,Cluster-41776.8043
GO:0051832	avoidance of defenses of other organism involved in symbiotic interaction	biological_process	0.09975	1	3	861	50	40574	Cluster-41776.82425,Cluster-41776.4981,Cluster-41776.8043
GO:0051834	evasion or tolerance of defenses of other organism involved in symbiotic interaction	biological_process	0.09975	1	3	861	50	40574	Cluster-41776.82425,Cluster-41776.4981,Cluster-41776.8043
GO:0052173	response to defenses of other organism involved in symbiotic interaction	biological_process	0.09975	1	3	861	50	40574	Cluster-41776.82425,Cluster-41776.4981,Cluster-41776.8043
GO:0052200	response to host defenses	biological_process	0.09975	1	3	861	50	40574	Cluster-41776.8043,Cluster-41776.4981,Cluster-41776.82425
GO:0075136	response to host	biological_process	0.09975	1	3	861	50	40574	Cluster-41776.4981,Cluster-41776.82425,Cluster-41776.8043
GO:1902554	serine/threonine protein kinase complex	cellular_component	0.10011	1	2	861	21	40574	Cluster-41776.50099,Cluster-41776.53569
GO:0008144	drug binding	molecular_function	0.10042	1	1	861	4	40574	Cluster-41776.24530
GO:0008658	penicillin binding	molecular_function	0.10042	1	1	861	4	40574	Cluster-41776.24530
GO:0033293	monocarboxylic acid binding	molecular_function	0.10042	1	1	861	4	40574	Cluster-41776.24530
GO:0004866	endopeptidase inhibitor activity	molecular_function	0.10064	1	8	861	215	40574	Cluster-41776.21898,Cluster-41776.7851,Cluster-41776.26303,Cluster-41776.100931,Cluster-41776.96496,Cluster-41776.96495,Cluster-41776.1059,Cluster-41776.71788
GO:0061135	endopeptidase regulator activity	molecular_function	0.10064	1	8	861	215	40574	Cluster-41776.7851,Cluster-41776.21898,Cluster-41776.96496,Cluster-41776.100931,Cluster-41776.26303,Cluster-41776.71788,Cluster-41776.1059,Cluster-41776.96495
GO:0008299	isoprenoid biosynthetic process	biological_process	0.10066	1	4	861	73	40574	Cluster-41776.95211,Cluster-41776.64295,Cluster-41776.94116,Cluster-41776.92269
GO:0005740	mitochondrial envelope	cellular_component	0.10099	1	21	861	720	40574	Cluster-41776.58150,Cluster-41776.74654,Cluster-41776.60841,Cluster-41776.96496,Cluster-41776.66621,Cluster-41776.49155,Cluster-41776.58724,Cluster-41776.66904,Cluster-41776.16522,Cluster-41776.59086,Cluster-41776.93353,Cluster-41776.55377,Cluster-41776.63928,Cluster-41776.44132,Cluster-41776.36125,Cluster-41776.36539,Cluster-41776.25247,Cluster-41776.31898,Cluster-41776.77048,Cluster-41776.35958…
GO:0001897	cytolysis by symbiont of host cells	biological_process	0.10166	1	2	861	27	40574	Cluster-41776.75915,Cluster-41776.34486
GO:0019836	hemolysis by symbiont of host erythrocytes	biological_process	0.10166	1	2	861	27	40574	Cluster-41776.34486,Cluster-41776.75915
GO:0004550	nucleoside diphosphate kinase activity	molecular_function	0.10171	1	2	861	25	40574	Cluster-41776.66674,Cluster-41776.124
GO:0006183	GTP biosynthetic process	biological_process	0.10171	1	2	861	25	40574	Cluster-41776.66674,Cluster-41776.124
GO:0006228	UTP biosynthetic process	biological_process	0.10171	1	2	861	25	40574	Cluster-41776.66674,Cluster-41776.124
GO:0006241	CTP biosynthetic process	biological_process	0.10171	1	2	861	25	40574	Cluster-41776.124,Cluster-41776.66674
GO:0009147	pyrimidine nucleoside triphosphate metabolic process	biological_process	0.10171	1	2	861	25	40574	Cluster-41776.124,Cluster-41776.66674
GO:0009148	pyrimidine nucleoside triphosphate biosynthetic process	biological_process	0.10171	1	2	861	25	40574	Cluster-41776.124,Cluster-41776.66674
GO:0009208	pyrimidine ribonucleoside triphosphate metabolic process	biological_process	0.10171	1	2	861	25	40574	Cluster-41776.124,Cluster-41776.66674
GO:0009209	pyrimidine ribonucleoside triphosphate biosynthetic process	biological_process	0.10171	1	2	861	25	40574	Cluster-41776.124,Cluster-41776.66674
GO:0046036	CTP metabolic process	biological_process	0.10171	1	2	861	25	40574	Cluster-41776.66674,Cluster-41776.124
GO:0046051	UTP metabolic process	biological_process	0.10171	1	2	861	25	40574	Cluster-41776.66674,Cluster-41776.124
GO:0046132	pyrimidine ribonucleoside biosynthetic process	biological_process	0.10171	1	2	861	25	40574	Cluster-41776.66674,Cluster-41776.124
GO:0046134	pyrimidine nucleoside biosynthetic process	biological_process	0.10171	1	2	861	25	40574	Cluster-41776.66674,Cluster-41776.124
GO:0006857	oligopeptide transport	biological_process	0.10241	1	1	861	4	40574	Cluster-41776.36647
GO:0015197	peptide transporter activity	molecular_function	0.10241	1	1	861	4	40574	Cluster-41776.36647
GO:0015198	oligopeptide transporter activity	molecular_function	0.10241	1	1	861	4	40574	Cluster-41776.36647
GO:0015558	p-aminobenzoyl-glutamate uptake transmembrane transporter activity	molecular_function	0.10241	1	1	861	4	40574	Cluster-41776.36647
GO:0015563	uptake transmembrane transporter activity	molecular_function	0.10241	1	1	861	4	40574	Cluster-41776.36647
GO:0015569	p-aminobenzoyl-glutamate transmembrane transporter activity	molecular_function	0.10241	1	1	861	4	40574	Cluster-41776.36647
GO:0015814	p-aminobenzoyl-glutamate transport	biological_process	0.10241	1	1	861	4	40574	Cluster-41776.36647
GO:0035442	dipeptide transmembrane transport	biological_process	0.10241	1	1	861	4	40574	Cluster-41776.36647
GO:0035672	oligopeptide transmembrane transport	biological_process	0.10241	1	1	861	4	40574	Cluster-41776.36647
GO:0035673	oligopeptide transmembrane transporter activity	molecular_function	0.10241	1	1	861	4	40574	Cluster-41776.36647
GO:0042936	dipeptide transporter activity	molecular_function	0.10241	1	1	861	4	40574	Cluster-41776.36647
GO:0042938	dipeptide transport	biological_process	0.10241	1	1	861	4	40574	Cluster-41776.36647
GO:0071916	dipeptide transmembrane transporter activity	molecular_function	0.10241	1	1	861	4	40574	Cluster-41776.36647
GO:0072337	modified amino acid transport	biological_process	0.10241	1	1	861	4	40574	Cluster-41776.36647
GO:0072349	modified amino acid transmembrane transporter activity	molecular_function	0.10241	1	1	861	4	40574	Cluster-41776.36647
GO:1902604	p-aminobenzoyl-glutamate transmembrane transport	biological_process	0.10241	1	1	861	4	40574	Cluster-41776.36647
GO:1904680	peptide transmembrane transporter activity	molecular_function	0.10241	1	1	861	4	40574	Cluster-41776.36647
GO:0015399	primary active transmembrane transporter activity	molecular_function	0.10242	1	9	861	250	40574	Cluster-41776.57774,Cluster-41776.91840,Cluster-41776.53378,Cluster-41776.91744,Cluster-41776.52278,Cluster-41776.69829,Cluster-41776.62284,Cluster-41776.51662,Cluster-41776.3828
GO:0015405	P-P-bond-hydrolysis-driven transmembrane transporter activity	molecular_function	0.10242	1	9	861	250	40574	Cluster-41776.57774,Cluster-41776.91840,Cluster-41776.53378,Cluster-41776.62284,Cluster-41776.91744,Cluster-41776.52278,Cluster-41776.69829,Cluster-41776.3828,Cluster-41776.51662
GO:0072686	mitotic spindle	cellular_component	0.1025	1	6	861	137	40574	Cluster-41776.5443,Cluster-41776.72681,Cluster-41776.87478,Cluster-41776.42972,Cluster-41776.87006,Cluster-41776.79100
GO:0042470	melanosome	cellular_component	0.10254	1	3	861	49	40574	Cluster-41776.71954,Cluster-41776.49118,Cluster-41776.18455
GO:0048770	pigment granule	cellular_component	0.10254	1	3	861	49	40574	Cluster-41776.18455,Cluster-41776.49118,Cluster-41776.71954
GO:0020037	heme binding	molecular_function	0.10332	1	9	861	250	40574	Cluster-41776.108633,Cluster-41776.79716,Cluster-41776.6345,Cluster-41776.65705,Cluster-41776.63329,Cluster-41776.63398,Cluster-41776.77856,Cluster-41776.105483,Cluster-41776.92670
GO:0006403	RNA localization	biological_process	0.1048	1	6	861	134	40574	Cluster-41776.91004,Cluster-41776.62805,Cluster-41776.22983,Cluster-41776.59887,Cluster-41776.66461,Cluster-41776.63486
GO:0050657	nucleic acid transport	biological_process	0.1048	1	6	861	134	40574	Cluster-41776.62805,Cluster-41776.91004,Cluster-41776.63486,Cluster-41776.66461,Cluster-41776.22983,Cluster-41776.59887
GO:0050658	RNA transport	biological_process	0.1048	1	6	861	134	40574	Cluster-41776.59887,Cluster-41776.22983,Cluster-41776.66461,Cluster-41776.63486,Cluster-41776.91004,Cluster-41776.62805
GO:0051236	establishment of RNA localization	biological_process	0.1048	1	6	861	134	40574	Cluster-41776.66461,Cluster-41776.59887,Cluster-41776.22983,Cluster-41776.63486,Cluster-41776.91004,Cluster-41776.62805
GO:0008236	serine-type peptidase activity	molecular_function	0.1051	1	16	861	488	40574	Cluster-41776.17504,Cluster-41776.92102,Cluster-41776.89706,Cluster-41776.112785,Cluster-41776.67117,Cluster-41776.59090,Cluster-41776.78721,Cluster-41776.92352,Cluster-41776.7708,Cluster-41776.23130,Cluster-41776.5604,Cluster-41776.11631,Cluster-41776.5171,Cluster-41776.53341,Cluster-41776.30354,Cluster-41776.90257
GO:0017171	serine hydrolase activity	molecular_function	0.1051	1	16	861	488	40574	Cluster-41776.23130,Cluster-41776.5171,Cluster-41776.5604,Cluster-41776.11631,Cluster-41776.92352,Cluster-41776.7708,Cluster-41776.78721,Cluster-41776.30354,Cluster-41776.90257,Cluster-41776.53341,Cluster-41776.17504,Cluster-41776.92102,Cluster-41776.112785,Cluster-41776.59090,Cluster-41776.67117,Cluster-41776.89706
GO:0046487	glyoxylate metabolic process	biological_process	0.10737	1	3	861	45	40574	Cluster-41776.62805,Cluster-41776.30060,Cluster-41776.74328
GO:0019203	carbohydrate phosphatase activity	molecular_function	0.10758	1	1	861	6	40574	Cluster-41776.71750
GO:0050308	sugar-phosphatase activity	molecular_function	0.10758	1	1	861	6	40574	Cluster-41776.71750
GO:0019385	methanogenesis, from acetate	biological_process	0.10793	1	1	861	4	40574	Cluster-41776.6181
GO:0072522	purine-containing compound biosynthetic process	biological_process	0.10805	1	12	861	373	40574	Cluster-41776.62284,Cluster-41776.91744,Cluster-41776.55377,Cluster-41776.3828,Cluster-41776.63486,Cluster-41776.51662,Cluster-41776.71021,Cluster-41776.97856,Cluster-41776.57774,Cluster-41776.66674,Cluster-41776.124,Cluster-41776.36539
GO:0003972	RNA ligase (ATP) activity	molecular_function	0.10807	1	1	861	5	40574	Cluster-41776.70890
GO:0044781	bacterial-type flagellum organization	biological_process	0.10863	1	3	861	48	40574	Cluster-41776.38451,Cluster-41776.5590,Cluster-41776.64706
GO:0046422	violaxanthin de-epoxidase activity	molecular_function	0.10919	1	1	861	4	40574	Cluster-41776.8043
GO:1903825	organic acid transmembrane transport	biological_process	0.10919	1	4	861	76	40574	Cluster-41776.97826,Cluster-41776.101951,Cluster-41776.36647,Cluster-41776.31862
GO:1905039	carboxylic acid transmembrane transport	biological_process	0.10919	1	4	861	76	40574	Cluster-41776.97826,Cluster-41776.36647,Cluster-41776.31862,Cluster-41776.101951
GO:0004040	amidase activity	molecular_function	0.10946	1	1	861	5	40574	Cluster-41776.25351
GO:0009260	ribonucleotide biosynthetic process	biological_process	0.11018	1	12	861	374	40574	Cluster-41776.124,Cluster-41776.66674,Cluster-41776.36539,Cluster-41776.57774,Cluster-41776.71021,Cluster-41776.97856,Cluster-41776.3828,Cluster-41776.55377,Cluster-41776.51662,Cluster-41776.63486,Cluster-41776.62284,Cluster-41776.91744
GO:0046390	ribose phosphate biosynthetic process	biological_process	0.11018	1	12	861	374	40574	Cluster-41776.62284,Cluster-41776.91744,Cluster-41776.55377,Cluster-41776.3828,Cluster-41776.51662,Cluster-41776.63486,Cluster-41776.57774,Cluster-41776.71021,Cluster-41776.97856,Cluster-41776.124,Cluster-41776.66674,Cluster-41776.36539
GO:0016278	lysine N-methyltransferase activity	molecular_function	0.11033	1	3	861	49	40574	Cluster-41776.59731,Cluster-41776.51917,Cluster-41776.68188
GO:0016279	protein-lysine N-methyltransferase activity	molecular_function	0.11033	1	3	861	49	40574	Cluster-41776.68188,Cluster-41776.51917,Cluster-41776.59731
GO:0018024	histone-lysine N-methyltransferase activity	molecular_function	0.11033	1	3	861	49	40574	Cluster-41776.68188,Cluster-41776.51917,Cluster-41776.59731
GO:0042054	histone methyltransferase activity	molecular_function	0.11033	1	3	861	49	40574	Cluster-41776.51917,Cluster-41776.59731,Cluster-41776.68188
GO:0008652	cellular amino acid biosynthetic process	biological_process	0.1108	1	8	861	219	40574	Cluster-41776.94547,Cluster-41776.91163,Cluster-41776.77045,Cluster-41776.91667,Cluster-41776.7780,Cluster-41776.7192,Cluster-41776.91664,Cluster-41776.28249
GO:0008134	transcription factor binding	molecular_function	0.11163	1	12	861	322	40574	Cluster-41776.1531,Cluster-41776.67074,Cluster-41776.53064,Cluster-41776.8082,Cluster-41776.56048,Cluster-41776.67494,Cluster-41776.63486,Cluster-41776.64937,Cluster-41776.7782,Cluster-41776.55225,Cluster-41776.25673,Cluster-41776.33394
GO:0016651	oxidoreductase activity, acting on NAD(P)H	molecular_function	0.11167	1	7	861	189	40574	Cluster-41776.57740,Cluster-41776.74654,Cluster-41776.91335,Cluster-41776.52342,Cluster-41776.63739,Cluster-41776.48243,Cluster-41776.63939
GO:0009156	ribonucleoside monophosphate biosynthetic process	biological_process	0.11236	1	9	861	275	40574	Cluster-41776.71021,Cluster-41776.57774,Cluster-41776.36539,Cluster-41776.91744,Cluster-41776.62284,Cluster-41776.63486,Cluster-41776.51662,Cluster-41776.55377,Cluster-41776.3828
GO:0031124	mRNA 3'-end processing	biological_process	0.11242	1	2	861	24	40574	Cluster-41776.60801,Cluster-41776.22983
GO:0019238	cyclohydrolase activity	molecular_function	0.11354	1	2	861	29	40574	Cluster-41776.28249,Cluster-41776.10732
GO:0005137	interleukin-5 receptor binding	molecular_function	0.11397	1	1	861	6	40574	Cluster-41776.30244
GO:0005895	interleukin-5 receptor complex	cellular_component	0.11397	1	1	861	6	40574	Cluster-41776.30244
GO:0042030	ATPase inhibitor activity	molecular_function	0.11443	1	3	861	53	40574	Cluster-5186.1,Cluster-41776.50144,Cluster-41776.98116
GO:0003954	NADH dehydrogenase activity	molecular_function	0.11455	1	5	861	117	40574	Cluster-41776.63739,Cluster-41776.63939,Cluster-41776.48243,Cluster-41776.57740,Cluster-41776.74654
GO:0010565	regulation of cellular ketone metabolic process	biological_process	0.1147	1	1	861	5	40574	Cluster-41776.32128
GO:0019216	regulation of lipid metabolic process	biological_process	0.1147	1	1	861	5	40574	Cluster-41776.32128
GO:0019217	regulation of fatty acid metabolic process	biological_process	0.1147	1	1	861	5	40574	Cluster-41776.32128
GO:0009124	nucleoside monophosphate biosynthetic process	biological_process	0.1151	1	9	861	276	40574	Cluster-41776.91744,Cluster-41776.62284,Cluster-41776.51662,Cluster-41776.63486,Cluster-41776.55377,Cluster-41776.3828,Cluster-41776.71021,Cluster-41776.57774,Cluster-41776.36539
GO:0044238	primary metabolic process	biological_process	0.11525	1	363	861	15672	40574	Cluster-41776.65847,Cluster-41776.65705,Cluster-41776.59525,Cluster-41776.97843,Cluster-41776.71001,Cluster-41776.59988,Cluster-41776.56233,Cluster-41776.29425,Cluster-41776.80798,Cluster-41776.53346,Cluster-41776.77166,Cluster-41776.34297,Cluster-41776.54227,Cluster-41776.63486,Cluster-41776.28249,Cluster-41776.15267,Cluster-41776.97446,Cluster-41776.89706,Cluster-41776.28575,Cluster-41776.59615…
GO:0007600	sensory perception	biological_process	0.11538	1	6	861	146	40574	Cluster-41776.67074,Cluster-41776.88381,Cluster-41776.76731,Cluster-41776.26388,Cluster-41776.21450,Cluster-41776.112766
GO:0050877	neurological system process	biological_process	0.11538	1	6	861	146	40574	Cluster-41776.112766,Cluster-41776.21450,Cluster-41776.26388,Cluster-41776.88381,Cluster-41776.76731,Cluster-41776.67074
GO:0004074	biliverdin reductase activity	molecular_function	0.11545	1	1	861	7	40574	Cluster-41776.80450
GO:0042167	heme catabolic process	biological_process	0.11545	1	1	861	7	40574	Cluster-41776.80450
GO:0019236	response to pheromone	biological_process	0.11589	1	3	861	54	40574	Cluster-41776.67074,Cluster-41776.76731,Cluster-41776.109859
GO:0003855	3-dehydroquinate dehydratase activity	molecular_function	0.11612	1	1	861	4	40574	Cluster-41776.94547
GO:0004340	glucokinase activity	molecular_function	0.11767	1	1	861	5	40574	Cluster-41776.38451
GO:0004396	hexokinase activity	molecular_function	0.11767	1	1	861	5	40574	Cluster-41776.38451
GO:0006120	mitochondrial electron transport, NADH to ubiquinone	biological_process	0.1181	1	5	861	119	40574	Cluster-41776.63939,Cluster-41776.48243,Cluster-41776.63739,Cluster-41776.57740,Cluster-41776.74654
GO:0051801	cytolysis in other organism involved in symbiotic interaction	biological_process	0.11892	1	2	861	30	40574	Cluster-41776.34486,Cluster-41776.75915
GO:0052331	hemolysis in other organism involved in symbiotic interaction	biological_process	0.11892	1	2	861	30	40574	Cluster-41776.75915,Cluster-41776.34486
GO:0016503	pheromone receptor activity	molecular_function	0.11914	1	2	861	27	40574	Cluster-41776.76731,Cluster-41776.67074
GO:0006379	mRNA cleavage	biological_process	0.12013	1	1	861	6	40574	Cluster-41776.60801
GO:0016814	hydrolase activity, acting on carbon-nitrogen (but not peptide) bonds, in cyclic amidines	molecular_function	0.12016	1	4	861	85	40574	Cluster-41776.10732,Cluster-41776.104518,Cluster-41776.28249,Cluster-41776.113705
GO:0030414	peptidase inhibitor activity	molecular_function	0.12032	1	9	861	262	40574	Cluster-41776.21898,Cluster-41776.7851,Cluster-41776.26303,Cluster-41776.96496,Cluster-41776.100931,Cluster-41776.96495,Cluster-41776.1059,Cluster-41776.71788,Cluster-41776.77661
GO:0061134	peptidase regulator activity	molecular_function	0.12032	1	9	861	262	40574	Cluster-41776.71788,Cluster-41776.1059,Cluster-41776.96495,Cluster-41776.77661,Cluster-41776.7851,Cluster-41776.21898,Cluster-41776.96496,Cluster-41776.100931,Cluster-41776.26303
GO:0043772	acyl-phosphate glycerol-3-phosphate acyltransferase activity	molecular_function	0.12063	1	1	861	5	40574	Cluster-41776.5671
GO:0016832	aldehyde-lyase activity	molecular_function	0.12136	1	2	861	28	40574	Cluster-41776.33248,Cluster-41776.64706
GO:0006023	aminoglycan biosynthetic process	biological_process	0.12191	1	4	861	82	40574	Cluster-41776.41163,Cluster-41776.7780,Cluster-41776.86559,Cluster-41776.17504
GO:0008488	gamma-glutamyl carboxylase activity	molecular_function	0.12196	1	1	861	6	40574	Cluster-41776.74355
GO:0017187	peptidyl-glutamic acid carboxylation	biological_process	0.12196	1	1	861	6	40574	Cluster-41776.74355
GO:0018200	peptidyl-glutamic acid modification	biological_process	0.12196	1	1	861	6	40574	Cluster-41776.74355
GO:0018214	protein carboxylation	biological_process	0.12196	1	1	861	6	40574	Cluster-41776.74355
GO:0004408	holocytochrome-c synthase activity	molecular_function	0.12286	1	1	861	5	40574	Cluster-41776.50694
GO:0034257	nicotinamide riboside transmembrane transporter activity	molecular_function	0.1233	1	1	861	6	40574	Cluster-41776.79100
GO:0034258	nicotinamide riboside transport	biological_process	0.1233	1	1	861	6	40574	Cluster-41776.79100
GO:0008410	CoA-transferase activity	molecular_function	0.12354	1	1	861	6	40574	Cluster-36415.0
GO:0001501	skeletal system development	biological_process	0.12406	1	1	861	7	40574	Cluster-41776.43969
GO:0002062	chondrocyte differentiation	biological_process	0.12406	1	1	861	7	40574	Cluster-41776.43969
GO:0035988	chondrocyte proliferation	biological_process	0.12406	1	1	861	7	40574	Cluster-41776.43969
GO:0051216	cartilage development	biological_process	0.12406	1	1	861	7	40574	Cluster-41776.43969
GO:0061448	connective tissue development	biological_process	0.12406	1	1	861	7	40574	Cluster-41776.43969
GO:0004579	dolichyl-diphosphooligosaccharide-protein glycotransferase activity	molecular_function	0.12447	1	1	861	8	40574	Cluster-41776.69405
GO:0008081	phosphoric diester hydrolase activity	molecular_function	0.12475	1	6	861	133	40574	Cluster-41776.49154,Cluster-41776.65228,Cluster-41776.30614,Cluster-41776.77858,Cluster-41776.59988,Cluster-41776.52756
GO:0008289	lipid binding	molecular_function	0.12501	1	14	861	420	40574	Cluster-41776.76731,Cluster-41776.87006,Cluster-41776.96860,Cluster-41776.49118,Cluster-41776.87901,Cluster-41776.47281,Cluster-41776.87904,Cluster-41776.81096,Cluster-41776.110850,Cluster-41776.8082,Cluster-41776.52022,Cluster-41776.96863,Cluster-41776.87903,Cluster-41776.77048
GO:0046131	pyrimidine ribonucleoside metabolic process	biological_process	0.12551	1	2	861	28	40574	Cluster-41776.124,Cluster-41776.66674
GO:0051607	defense response to virus	biological_process	0.1256	1	5	861	112	40574	Cluster-41776.67197,Cluster-41776.63522,Cluster-41776.87006,Cluster-41776.95845,Cluster-41776.82425
GO:0006784	heme a biosynthetic process	biological_process	0.12563	1	1	861	6	40574	Cluster-41776.28591
GO:0046160	heme a metabolic process	biological_process	0.12563	1	1	861	6	40574	Cluster-41776.28591
GO:0005751	mitochondrial respiratory chain complex IV	cellular_component	0.12581	1	1	861	8	40574	Cluster-41776.93353
GO:0006452	translational frameshifting	biological_process	0.12587	1	1	861	7	40574	Cluster-41776.66471
GO:0034250	positive regulation of cellular amide metabolic process	biological_process	0.12587	1	1	861	7	40574	Cluster-41776.66471
GO:0043243	positive regulation of protein complex disassembly	biological_process	0.12587	1	1	861	7	40574	Cluster-41776.66471
GO:0045727	positive regulation of translation	biological_process	0.12587	1	1	861	7	40574	Cluster-41776.66471
GO:0045901	positive regulation of translational elongation	biological_process	0.12587	1	1	861	7	40574	Cluster-41776.66471
GO:0045905	positive regulation of translational termination	biological_process	0.12587	1	1	861	7	40574	Cluster-41776.66471
GO:0015743	malate transport	biological_process	0.12707	1	3	861	49	40574	Cluster-41776.48598,Cluster-41776.82672,Cluster-41776.78595
GO:0007349	cellularization	biological_process	0.12748	1	1	861	5	40574	Cluster-41776.110642
GO:0044427	chromosomal part	cellular_component	0.1275	1	25	861	831	40574	Cluster-41776.31193,Cluster-41776.46245,Cluster-41776.87478,Cluster-41776.42972,Cluster-41776.72264,Cluster-41776.55225,Cluster-41776.33394,Cluster-41776.73448,Cluster-41776.13352,Cluster-41776.74105,Cluster-41776.67091,Cluster-41776.53064,Cluster-41776.82408,Cluster-41776.5443,Cluster-41776.50099,Cluster-41776.67494,Cluster-41776.33363,Cluster-41776.87006,Cluster-41776.72681,Cluster-41776.79146,…
GO:0003697	single-stranded DNA binding	molecular_function	0.12763	1	3	861	54	40574	Cluster-41776.95381,Cluster-41776.73958,Cluster-41776.50099
GO:0016459	myosin complex	cellular_component	0.12771	1	7	861	184	40574	Cluster-41776.57834,Cluster-41776.56048,Cluster-41776.83488,Cluster-41776.64937,Cluster-41776.73890,Cluster-41776.64935,Cluster-41776.73892
GO:0043086	negative regulation of catalytic activity	biological_process	0.12876	1	3	861	58	40574	Cluster-41776.21898,Cluster-41776.7851,Cluster-41776.98116
GO:0044092	negative regulation of molecular function	biological_process	0.12876	1	3	861	58	40574	Cluster-41776.7851,Cluster-41776.21898,Cluster-41776.98116
GO:0030488	tRNA methylation	biological_process	0.12957	1	2	861	25	40574	Cluster-41776.89706,Cluster-41776.68188
GO:0008901	ferredoxin hydrogenase activity	molecular_function	0.13005	1	1	861	5	40574	Cluster-41776.68188
GO:0009375	ferredoxin hydrogenase complex	cellular_component	0.13005	1	1	861	5	40574	Cluster-41776.68188
GO:0016699	oxidoreductase activity, acting on hydrogen as donor, iron-sulfur protein as acceptor	molecular_function	0.13005	1	1	861	5	40574	Cluster-41776.68188
GO:0006720	isoprenoid metabolic process	biological_process	0.1311	1	4	861	82	40574	Cluster-41776.92269,Cluster-41776.64295,Cluster-41776.94116,Cluster-41776.95211
GO:1901605	alpha-amino acid metabolic process	biological_process	0.13129	1	34	861	1169	40574	Cluster-41776.65705,Cluster-41776.43340,Cluster-41776.86559,Cluster-41776.59731,Cluster-41776.94583,Cluster-41776.77166,Cluster-41776.95211,Cluster-41776.28249,Cluster-41776.91664,Cluster-41776.80915,Cluster-41776.97446,Cluster-41776.68188,Cluster-41776.25351,Cluster-41776.63858,Cluster-41776.90646,Cluster-41776.91667,Cluster-41776.91163,Cluster-41776.61572,Cluster-41776.77045,Cluster-41776.62408…
GO:0010256	endomembrane system organization	biological_process	0.13149	1	9	861	247	40574	Cluster-41776.63486,Cluster-41776.63522,Cluster-41776.7782,Cluster-41776.45517,Cluster-41776.85010,Cluster-41776.25673,Cluster-41776.100841,Cluster-41776.44541,Cluster-41776.48598
GO:0019354	siroheme biosynthetic process	biological_process	0.13156	1	2	861	24	40574	Cluster-41776.95211,Cluster-41776.63858
GO:0043115	precorrin-2 dehydrogenase activity	molecular_function	0.13156	1	2	861	24	40574	Cluster-41776.95211,Cluster-41776.63858
GO:0046156	siroheme metabolic process	biological_process	0.13156	1	2	861	24	40574	Cluster-41776.95211,Cluster-41776.63858
GO:0010124	phenylacetate catabolic process	biological_process	0.1316	1	1	861	5	40574	Cluster-41776.46802
GO:0003883	CTP synthase activity	molecular_function	0.1321	1	1	861	5	40574	Cluster-41776.68062
GO:0009015	N-succinylarginine dihydrolase activity	molecular_function	0.1322	1	1	861	5	40574	Cluster-41776.75848
GO:0031967	organelle envelope	cellular_component	0.13257	1	22	861	779	40574	Cluster-41776.55377,Cluster-41776.63928,Cluster-41776.44132,Cluster-41776.36125,Cluster-41776.36539,Cluster-41776.78745,Cluster-41776.77048,Cluster-41776.31898,Cluster-41776.35958,Cluster-41776.25247,Cluster-41776.69405,Cluster-41776.58150,Cluster-41776.74654,Cluster-41776.60841,Cluster-41776.96496,Cluster-41776.66904,Cluster-41776.58724,Cluster-41776.66621,Cluster-41776.49155,Cluster-41776.93353…
GO:0006396	RNA processing	biological_process	0.13264	1	29	861	995	40574	Cluster-41776.31548,Cluster-41776.8348,Cluster-41776.70890,Cluster-41776.50496,Cluster-41776.65847,Cluster-41776.72559,Cluster-41776.87325,Cluster-41776.93729,Cluster-41776.87006,Cluster-41776.60801,Cluster-41776.45100,Cluster-41776.22983,Cluster-41776.67494,Cluster-41776.68188,Cluster-41776.48598,Cluster-41776.85078,Cluster-41776.89706,Cluster-41776.53064,Cluster-41776.81752,Cluster-41776.72264,…
GO:0008285	negative regulation of cell proliferation	biological_process	0.13314	1	1	861	7	40574	Cluster-41776.42044
GO:0002252	immune effector process	biological_process	0.13346	1	5	861	114	40574	Cluster-41776.95845,Cluster-41776.82425,Cluster-41776.67197,Cluster-41776.87006,Cluster-41776.63522
GO:0045226	extracellular polysaccharide biosynthetic process	biological_process	0.13396	1	1	861	7	40574	Cluster-41776.57011
GO:0045227	capsule polysaccharide biosynthetic process	biological_process	0.13396	1	1	861	7	40574	Cluster-41776.57011
GO:0045230	capsule organization	biological_process	0.13396	1	1	861	7	40574	Cluster-41776.57011
GO:0046379	extracellular polysaccharide metabolic process	biological_process	0.13396	1	1	861	7	40574	Cluster-41776.57011
GO:0000062	fatty-acyl-CoA binding	molecular_function	0.13509	1	2	861	27	40574	Cluster-41776.32128,Cluster-41776.48122
GO:0016829	lyase activity	molecular_function	0.13538	1	17	861	559	40574	Cluster-41776.33037,Cluster-41776.88173,Cluster-41776.33248,Cluster-41776.74328,Cluster-41776.97856,Cluster-41776.50694,Cluster-41776.33431,Cluster-41776.59615,Cluster-41776.94547,Cluster-41776.92269,Cluster-41776.15267,Cluster-41776.98899,Cluster-41776.92101,Cluster-41776.75848,Cluster-41776.44699,Cluster-41776.64706,Cluster-41776.74355
GO:0015858	nucleoside transport	biological_process	0.1354	1	2	861	33	40574	Cluster-41776.79100,Cluster-41776.109596
GO:0016879	ligase activity, forming carbon-nitrogen bonds	molecular_function	0.13676	1	6	861	161	40574	Cluster-41776.68062,Cluster-41776.97069,Cluster-41776.7780,Cluster-41776.91163,Cluster-41776.86559,Cluster-41776.62805
GO:0001907	killing by symbiont of host cells	biological_process	0.13737	1	2	861	33	40574	Cluster-41776.75915,Cluster-41776.34486
GO:0044004	disruption by symbiont of host cell	biological_process	0.13737	1	2	861	33	40574	Cluster-41776.75915,Cluster-41776.34486
GO:0032400	melanosome localization	biological_process	0.13787	1	1	861	6	40574	Cluster-41776.18455
GO:0032401	establishment of melanosome localization	biological_process	0.13787	1	1	861	6	40574	Cluster-41776.18455
GO:0032402	melanosome transport	biological_process	0.13787	1	1	861	6	40574	Cluster-41776.18455
GO:0033059	cellular pigmentation	biological_process	0.13787	1	1	861	6	40574	Cluster-41776.18455
GO:0043473	pigmentation	biological_process	0.13787	1	1	861	6	40574	Cluster-41776.18455
GO:0051875	pigment granule localization	biological_process	0.13787	1	1	861	6	40574	Cluster-41776.18455
GO:0051904	pigment granule transport	biological_process	0.13787	1	1	861	6	40574	Cluster-41776.18455
GO:0051905	establishment of pigment granule localization	biological_process	0.13787	1	1	861	6	40574	Cluster-41776.18455
GO:0015740	C4-dicarboxylate transport	biological_process	0.13891	1	3	861	51	40574	Cluster-41776.78595,Cluster-41776.82672,Cluster-41776.48598
GO:0019783	ubiquitin-like protein-specific protease activity	molecular_function	0.13951	1	6	861	137	40574	Cluster-41776.95261,Cluster-41776.71001,Cluster-41776.69405,Cluster-41776.64970,Cluster-41776.26093,Cluster-41776.64963
GO:0000186	activation of MAPKK activity	biological_process	0.13971	1	1	861	8	40574	Cluster-39551.0
GO:0001678	cellular glucose homeostasis	biological_process	0.13971	1	1	861	8	40574	Cluster-39551.0
GO:0008343	adult feeding behavior	biological_process	0.13971	1	1	861	8	40574	Cluster-39551.0
GO:0030534	adult behavior	biological_process	0.13971	1	1	861	8	40574	Cluster-39551.0
GO:0032094	response to food	biological_process	0.13971	1	1	861	8	40574	Cluster-39551.0
GO:0032095	regulation of response to food	biological_process	0.13971	1	1	861	8	40574	Cluster-39551.0
GO:0032096	negative regulation of response to food	biological_process	0.13971	1	1	861	8	40574	Cluster-39551.0
GO:0032098	regulation of appetite	biological_process	0.13971	1	1	861	8	40574	Cluster-39551.0
GO:0032099	negative regulation of appetite	biological_process	0.13971	1	1	861	8	40574	Cluster-39551.0
GO:0032104	regulation of response to extracellular stimulus	biological_process	0.13971	1	1	861	8	40574	Cluster-39551.0
GO:0032105	negative regulation of response to extracellular stimulus	biological_process	0.13971	1	1	861	8	40574	Cluster-39551.0
GO:0032107	regulation of response to nutrient levels	biological_process	0.13971	1	1	861	8	40574	Cluster-39551.0
GO:0032108	negative regulation of response to nutrient levels	biological_process	0.13971	1	1	861	8	40574	Cluster-39551.0
GO:0032147	activation of protein kinase activity	biological_process	0.13971	1	1	861	8	40574	Cluster-39551.0
GO:0033500	carbohydrate homeostasis	biological_process	0.13971	1	1	861	8	40574	Cluster-39551.0
GO:0033674	positive regulation of kinase activity	biological_process	0.13971	1	1	861	8	40574	Cluster-39551.0
GO:0042593	glucose homeostasis	biological_process	0.13971	1	1	861	8	40574	Cluster-39551.0
GO:0043405	regulation of MAP kinase activity	biological_process	0.13971	1	1	861	8	40574	Cluster-39551.0
GO:0044708	single-organism behavior	biological_process	0.13971	1	1	861	8	40574	Cluster-39551.0
GO:0045860	positive regulation of protein kinase activity	biological_process	0.13971	1	1	861	8	40574	Cluster-39551.0
GO:0051347	positive regulation of transferase activity	biological_process	0.13971	1	1	861	8	40574	Cluster-39551.0
GO:0031123	RNA 3'-end processing	biological_process	0.13985	1	2	861	30	40574	Cluster-41776.22983,Cluster-41776.60801
GO:0004506	squalene monooxygenase activity	molecular_function	0.13996	1	1	861	7	40574	Cluster-41776.95211
GO:0006865	amino acid transport	biological_process	0.13996	1	4	861	85	40574	Cluster-41776.101951,Cluster-41776.31862,Cluster-41776.32358,Cluster-41776.97826
GO:0015321	sodium-dependent phosphate transmembrane transporter activity	molecular_function	0.14066	1	1	861	7	40574	Cluster-41776.75915
GO:0044341	sodium-dependent phosphate transport	biological_process	0.14066	1	1	861	7	40574	Cluster-41776.75915
GO:0032102	negative regulation of response to external stimulus	biological_process	0.14157	1	2	861	31	40574	Cluster-39551.0,Cluster-41776.82425
GO:0004748	ribonucleoside-diphosphate reductase activity, thioredoxin disulfide as acceptor	molecular_function	0.14179	1	1	861	5	40574	Cluster-41776.84579
GO:0005971	ribonucleoside-diphosphate reductase complex	cellular_component	0.14179	1	1	861	5	40574	Cluster-41776.84579
GO:0009186	deoxyribonucleoside diphosphate metabolic process	biological_process	0.14179	1	1	861	5	40574	Cluster-41776.84579
GO:0061731	ribonucleoside-diphosphate reductase activity	molecular_function	0.14179	1	1	861	5	40574	Cluster-41776.84579
GO:0016833	oxo-acid-lyase activity	molecular_function	0.14476	1	1	861	8	40574	Cluster-41776.74328
GO:0044179	hemolysis in other organism	biological_process	0.14491	1	2	861	33	40574	Cluster-41776.75915,Cluster-41776.34486
GO:0051715	cytolysis in other organism	biological_process	0.14491	1	2	861	33	40574	Cluster-41776.75915,Cluster-41776.34486
GO:1901070	guanosine-containing compound biosynthetic process	biological_process	0.14548	1	2	861	30	40574	Cluster-41776.66674,Cluster-41776.124
GO:0004615	phosphomannomutase activity	molecular_function	0.14594	1	1	861	6	40574	Cluster-41776.53081
GO:0009226	nucleotide-sugar biosynthetic process	biological_process	0.14594	1	1	861	6	40574	Cluster-41776.53081
GO:0009298	GDP-mannose biosynthetic process	biological_process	0.14594	1	1	861	6	40574	Cluster-41776.53081
GO:0019673	GDP-mannose metabolic process	biological_process	0.14594	1	1	861	6	40574	Cluster-41776.53081
GO:0016812	hydrolase activity, acting on carbon-nitrogen (but not peptide) bonds, in cyclic amides	molecular_function	0.14599	1	1	861	6	40574	Cluster-41776.32765
GO:0006083	acetate metabolic process	biological_process	0.14645	1	1	861	7	40574	Cluster-41776.6181
GO:0032324	molybdopterin cofactor biosynthetic process	biological_process	0.14762	1	1	861	6	40574	Cluster-41776.70578
GO:0033645	host cell endomembrane system	cellular_component	0.14769	1	1	861	8	40574	Cluster-41776.82425
GO:0044165	host cell endoplasmic reticulum	cellular_component	0.14769	1	1	861	8	40574	Cluster-41776.82425
GO:0044167	host cell endoplasmic reticulum membrane	cellular_component	0.14769	1	1	861	8	40574	Cluster-41776.82425
GO:0044385	integral to membrane of host cell	cellular_component	0.14769	1	1	861	8	40574	Cluster-41776.82425
GO:0044386	integral to host endoplasmic reticulum membrane	cellular_component	0.14769	1	1	861	8	40574	Cluster-41776.82425
GO:0004329	formate-tetrahydrofolate ligase activity	molecular_function	0.14786	1	1	861	7	40574	Cluster-41776.62805
GO:0006721	terpenoid metabolic process	biological_process	0.14824	1	3	861	55	40574	Cluster-41776.95211,Cluster-41776.92269,Cluster-41776.64295
GO:0016114	terpenoid biosynthetic process	biological_process	0.14824	1	3	861	55	40574	Cluster-41776.92269,Cluster-41776.64295,Cluster-41776.95211
GO:0009098	leucine biosynthetic process	biological_process	0.149	1	2	861	33	40574	Cluster-41776.77045,Cluster-41776.7192
GO:0016755	transferase activity, transferring amino-acyl groups	molecular_function	0.14934	1	4	861	92	40574	Cluster-41776.55900,Cluster-41776.55902,Cluster-41776.66724,Cluster-41776.66722
GO:0040001	establishment of mitotic spindle localization	biological_process	0.14952	1	1	861	6	40574	Cluster-41776.92615
GO:0051293	establishment of spindle localization	biological_process	0.14952	1	1	861	6	40574	Cluster-41776.92615
GO:0051653	spindle localization	biological_process	0.14952	1	1	861	6	40574	Cluster-41776.92615
GO:0015291	secondary active transmembrane transporter activity	molecular_function	0.15055	1	7	861	189	40574	Cluster-41776.75906,Cluster-41776.97956,Cluster-41776.36539,Cluster-41776.52342,Cluster-41776.104718,Cluster-41776.81563,Cluster-41776.98467
GO:0005337	nucleoside transmembrane transporter activity	molecular_function	0.15093	1	2	861	35	40574	Cluster-41776.109596,Cluster-41776.79100
GO:0004517	nitric-oxide synthase activity	molecular_function	0.15138	1	1	861	7	40574	Cluster-41776.22811
GO:0006809	nitric oxide biosynthetic process	biological_process	0.15138	1	1	861	7	40574	Cluster-41776.22811
GO:0046209	nitric oxide metabolic process	biological_process	0.15138	1	1	861	7	40574	Cluster-41776.22811
GO:1903409	reactive oxygen species biosynthetic process	biological_process	0.15138	1	1	861	7	40574	Cluster-41776.22811
GO:0002253	activation of immune response	biological_process	0.1518	1	2	861	31	40574	Cluster-41776.73958,Cluster-41776.32323
GO:0043047	single-stranded telomeric DNA binding	molecular_function	0.15288	1	1	861	8	40574	Cluster-41776.50099
GO:0098847	sequence-specific single stranded DNA binding	molecular_function	0.15288	1	1	861	8	40574	Cluster-41776.50099
GO:0005637	nuclear inner membrane	cellular_component	0.15339	1	1	861	8	40574	Cluster-41776.78745
GO:0005639	integral component of nuclear inner membrane	cellular_component	0.15339	1	1	861	8	40574	Cluster-41776.78745
GO:0031229	intrinsic component of nuclear inner membrane	cellular_component	0.15339	1	1	861	8	40574	Cluster-41776.78745
GO:0044453	nuclear membrane part	cellular_component	0.15339	1	1	861	8	40574	Cluster-41776.78745
GO:0051640	organelle localization	biological_process	0.15397	1	2	861	29	40574	Cluster-41776.18455,Cluster-41776.92615
GO:0009982	pseudouridine synthase activity	molecular_function	0.15406	1	2	861	31	40574	Cluster-41776.93837,Cluster-41776.82425
GO:0033177	proton-transporting two-sector ATPase complex, proton-transporting domain	cellular_component	0.15429	1	10	861	317	40574	Cluster-41776.90371,Cluster-41776.71021,Cluster-41776.48598,Cluster-41776.42812,Cluster-41776.36539,Cluster-41776.65196,Cluster-41776.55377,Cluster-41776.63486,Cluster-41776.58821,Cluster-41776.63522
GO:0008242	omega peptidase activity	molecular_function	0.1547	1	2	861	30	40574	Cluster-41776.92809,Cluster-41776.31055
GO:0016705	oxidoreductase activity, acting on paired donors, with incorporation or reduction of molecular oxygen	molecular_function	0.155	1	11	861	375	40574	Cluster-41776.77856,Cluster-41776.70890,Cluster-41776.92657,Cluster-41776.106923,Cluster-41776.92670,Cluster-41776.82796,Cluster-41776.108633,Cluster-41776.22811,Cluster-41776.93614,Cluster-41776.79716,Cluster-41776.95211
GO:0016929	SUMO-specific protease activity	molecular_function	0.15509	1	2	861	27	40574	Cluster-41776.64970,Cluster-41776.64963
GO:0032183	SUMO binding	molecular_function	0.15509	1	2	861	27	40574	Cluster-41776.64963,Cluster-41776.64970
GO:0070122	isopeptidase activity	molecular_function	0.15509	1	2	861	27	40574	Cluster-41776.64970,Cluster-41776.64963
GO:0070138	ubiquitin-like protein-specific isopeptidase activity	molecular_function	0.15509	1	2	861	27	40574	Cluster-41776.64970,Cluster-41776.64963
GO:0070140	SUMO-specific isopeptidase activity	molecular_function	0.15509	1	2	861	27	40574	Cluster-41776.64963,Cluster-41776.64970
GO:0032991	macromolecular complex	cellular_component	0.15555	1	188	861	7994	40574	Cluster-41776.25247,Cluster-41776.102124,Cluster-41776.111219,Cluster-41776.63398,Cluster-41776.54297,Cluster-41776.92615,Cluster-41776.50099,Cluster-41776.5443,Cluster-41776.26356,Cluster-41776.60732,Cluster-41776.53064,Cluster-41776.66621,Cluster-41776.89031,Cluster-41776.47905,Cluster-41776.96496,Cluster-41776.96201,Cluster-41776.60841,Cluster-41776.43612,Cluster-41776.42533,Cluster-41776.1093…
GO:0051818	disruption of cells of other organism involved in symbiotic interaction	biological_process	0.15584	1	2	861	36	40574	Cluster-41776.75915,Cluster-41776.34486
GO:0051883	killing of cells in other organism involved in symbiotic interaction	biological_process	0.15584	1	2	861	36	40574	Cluster-41776.75915,Cluster-41776.34486
GO:0071203	WASH complex	cellular_component	0.15644	1	2	861	30	40574	Cluster-41776.78595,Cluster-41776.91207
GO:0043021	ribonucleoprotein complex binding	molecular_function	0.15661	1	2	861	30	40574	Cluster-41776.66471,Cluster-41776.69645
GO:0015630	microtubule cytoskeleton	cellular_component	0.15712	1	15	861	474	40574	Cluster-41776.42812,Cluster-41776.5443,Cluster-41776.97314,Cluster-41776.67197,Cluster-41776.79100,Cluster-41776.64500,Cluster-41776.13420,Cluster-41776.42972,Cluster-41776.50411,Cluster-41776.87478,Cluster-41776.72681,Cluster-41776.25673,Cluster-41776.92615,Cluster-41776.87006,Cluster-41776.63486
GO:0005694	chromosome	cellular_component	0.15897	1	27	861	943	40574	Cluster-41776.67091,Cluster-41776.74105,Cluster-41776.73448,Cluster-41776.13352,Cluster-41776.53064,Cluster-41776.17357,Cluster-41776.5443,Cluster-41776.82408,Cluster-41776.50099,Cluster-41776.31193,Cluster-41776.46245,Cluster-41776.42972,Cluster-41776.87478,Cluster-41776.33394,Cluster-41776.72264,Cluster-41776.55225,Cluster-41776.66620,Cluster-41776.67074,Cluster-41776.79146,Cluster-41776.79100,…
GO:0017108	5'-flap endonuclease activity	molecular_function	0.15924	1	1	861	8	40574	Cluster-41776.66620
GO:0033557	Slx1-Slx4 complex	cellular_component	0.15924	1	1	861	8	40574	Cluster-41776.66620
GO:0048256	flap endonuclease activity	molecular_function	0.15924	1	1	861	8	40574	Cluster-41776.66620
GO:0044454	nuclear chromosome part	cellular_component	0.15989	1	9	861	262	40574	Cluster-41776.87478,Cluster-41776.42972,Cluster-41776.72681,Cluster-41776.46245,Cluster-41776.87006,Cluster-41776.5443,Cluster-41776.50099,Cluster-41776.66620,Cluster-41776.79100
GO:0006790	sulfur compound metabolic process	biological_process	0.16023	1	8	861	244	40574	Cluster-41776.62813,Cluster-41776.85024,Cluster-41776.31055,Cluster-41776.91667,Cluster-41776.43450,Cluster-41776.91791,Cluster-41776.91054,Cluster-41776.29678
GO:0003933	GTP cyclohydrolase activity	molecular_function	0.16091	1	1	861	9	40574	Cluster-41776.10732
GO:0042178	xenobiotic catabolic process	biological_process	0.1622	1	2	861	28	40574	Cluster-41776.25351,Cluster-41776.46802
GO:0046039	GTP metabolic process	biological_process	0.16225	1	3	861	57	40574	Cluster-41776.124,Cluster-41776.66674,Cluster-41776.70578
GO:0016788	hydrolase activity, acting on ester bonds	molecular_function	0.16285	1	51	861	1828	40574	Cluster-41776.49154,Cluster-41776.48598,Cluster-41776.90371,Cluster-41776.89706,Cluster-41776.77142,Cluster-41776.77145,Cluster-41776.65228,Cluster-41776.17504,Cluster-41776.70578,Cluster-41776.63486,Cluster-41776.56009,Cluster-41776.53002,Cluster-41776.82425,Cluster-41776.59988,Cluster-41776.52756,Cluster-41776.75424,Cluster-41776.77166,Cluster-41776.33104,Cluster-41776.8348,Cluster-41776.71750,…
GO:0004857	enzyme inhibitor activity	molecular_function	0.16388	1	13	861	434	40574	Cluster-5186.1,Cluster-41776.7851,Cluster-41776.21898,Cluster-41776.96496,Cluster-41776.100931,Cluster-41776.98116,Cluster-41776.98467,Cluster-41776.26303,Cluster-41776.71788,Cluster-41776.1059,Cluster-41776.96495,Cluster-41776.50144,Cluster-41776.77661
GO:0007286	spermatid development	biological_process	0.16502	1	1	861	8	40574	Cluster-41776.110642
GO:0048515	spermatid differentiation	biological_process	0.16502	1	1	861	8	40574	Cluster-41776.110642
GO:0004375	glycine dehydrogenase (decarboxylating) activity	molecular_function	0.16767	1	1	861	7	40574	Cluster-41776.75848
GO:0006546	glycine catabolic process	biological_process	0.16767	1	1	861	7	40574	Cluster-41776.75848
GO:0009071	serine family amino acid catabolic process	biological_process	0.16767	1	1	861	7	40574	Cluster-41776.75848
GO:0016642	oxidoreductase activity, acting on the CH-NH2 group of donors, disulfide as acceptor	molecular_function	0.16767	1	1	861	7	40574	Cluster-41776.75848
GO:0009067	aspartate family amino acid biosynthetic process	biological_process	0.16799	1	2	861	33	40574	Cluster-41776.91163,Cluster-41776.91667
GO:0052547	regulation of peptidase activity	biological_process	0.16808	1	2	861	35	40574	Cluster-41776.21898,Cluster-41776.7851
GO:0052548	regulation of endopeptidase activity	biological_process	0.16808	1	2	861	35	40574	Cluster-41776.21898,Cluster-41776.7851
GO:0004826	phenylalanine-tRNA ligase activity	molecular_function	0.16898	1	1	861	8	40574	Cluster-41776.91664
GO:0009328	phenylalanine-tRNA ligase complex	cellular_component	0.16898	1	1	861	8	40574	Cluster-41776.91664
GO:0070008	serine-type exopeptidase activity	molecular_function	0.16928	1	4	861	91	40574	Cluster-41776.92352,Cluster-41776.90257,Cluster-41776.59090,Cluster-41776.17504
GO:0016010	dystrophin-associated glycoprotein complex	cellular_component	0.17011	1	3	861	62	40574	Cluster-41776.53347,Cluster-41776.26967,Cluster-41776.89031
GO:0090665	glycoprotein complex	cellular_component	0.17011	1	3	861	62	40574	Cluster-41776.26967,Cluster-41776.53347,Cluster-41776.89031
GO:0007607	obsolete taste perception	biological_process	0.17065	1	1	861	9	40574	Cluster-41776.26388
GO:0008527	taste receptor activity	molecular_function	0.17065	1	1	861	9	40574	Cluster-41776.26388
GO:0009593	detection of chemical stimulus	biological_process	0.17065	1	1	861	9	40574	Cluster-41776.26388
GO:0050906	detection of stimulus involved in sensory perception	biological_process	0.17065	1	1	861	9	40574	Cluster-41776.26388
GO:0050907	detection of chemical stimulus involved in sensory perception	biological_process	0.17065	1	1	861	9	40574	Cluster-41776.26388
GO:0050912	detection of chemical stimulus involved in sensory perception of taste	biological_process	0.17065	1	1	861	9	40574	Cluster-41776.26388
GO:0009267	cellular response to starvation	biological_process	0.17075	1	1	861	10	40574	Cluster-39551.0
GO:0031667	response to nutrient levels	biological_process	0.17075	1	1	861	10	40574	Cluster-39551.0
GO:0031669	cellular response to nutrient levels	biological_process	0.17075	1	1	861	10	40574	Cluster-39551.0
GO:0042594	response to starvation	biological_process	0.17075	1	1	861	10	40574	Cluster-39551.0
GO:0010506	regulation of autophagy	biological_process	0.17078	1	7	861	182	40574	Cluster-32415.0,Cluster-41776.48598,Cluster-41776.87325,Cluster-41776.90371,Cluster-41776.63522,Cluster-41776.63486,Cluster-41776.1531
GO:0032780	negative regulation of ATPase activity	biological_process	0.17127	1	1	861	10	40574	Cluster-41776.98116
GO:0000221	vacuolar proton-transporting V-type ATPase, V1 domain	cellular_component	0.17138	1	2	861	27	40574	Cluster-41776.23948,Cluster-41776.92615
GO:0016471	vacuolar proton-transporting V-type ATPase complex	cellular_component	0.17138	1	2	861	27	40574	Cluster-41776.92615,Cluster-41776.23948
GO:0047429	nucleoside-triphosphate diphosphatase activity	molecular_function	0.17246	1	1	861	8	40574	Cluster-41776.52756
GO:0030976	thiamine pyrophosphate binding	molecular_function	0.17265	1	2	861	30	40574	Cluster-41776.64295,Cluster-41776.74665
GO:0000346	transcription export complex	cellular_component	0.17276	1	2	861	31	40574	Cluster-41776.87325,Cluster-41776.63486
GO:0000445	THO complex part of transcription export complex	cellular_component	0.17276	1	2	861	31	40574	Cluster-41776.87325,Cluster-41776.63486
GO:0008661	1-deoxy-D-xylulose-5-phosphate synthase activity	molecular_function	0.17358	1	1	861	7	40574	Cluster-41776.64295
GO:0016744	transferase activity, transferring aldehyde or ketonic groups	molecular_function	0.17358	1	1	861	7	40574	Cluster-41776.64295
GO:0033655	host cell cytoplasm part	cellular_component	0.17379	1	1	861	9	40574	Cluster-41776.82425
GO:0004833	tryptophan 2,3-dioxygenase activity	molecular_function	0.17388	1	1	861	7	40574	Cluster-41776.65705
GO:0000778	condensed nuclear chromosome kinetochore	cellular_component	0.17412	1	6	861	161	40574	Cluster-41776.87006,Cluster-41776.79100,Cluster-41776.5443,Cluster-41776.72681,Cluster-41776.87478,Cluster-41776.42972
GO:0000780	condensed nuclear chromosome, centromeric region	cellular_component	0.17412	1	6	861	161	40574	Cluster-41776.87478,Cluster-41776.42972,Cluster-41776.72681,Cluster-41776.5443,Cluster-41776.79100,Cluster-41776.87006
GO:0000942	condensed nuclear chromosome outer kinetochore	cellular_component	0.17412	1	6	861	161	40574	Cluster-41776.79100,Cluster-41776.87006,Cluster-41776.42972,Cluster-41776.87478,Cluster-41776.72681,Cluster-41776.5443
GO:0042729	DASH complex	cellular_component	0.17412	1	6	861	161	40574	Cluster-41776.5443,Cluster-41776.72681,Cluster-41776.87478,Cluster-41776.42972,Cluster-41776.87006,Cluster-41776.79100
GO:0016728	oxidoreductase activity, acting on CH or CH2 groups, disulfide as acceptor	molecular_function	0.17496	1	1	861	7	40574	Cluster-41776.84579
GO:0032269	negative regulation of cellular protein metabolic process	biological_process	0.17544	1	3	861	64	40574	Cluster-41776.21898,Cluster-41776.7851,Cluster-41776.78595
GO:0051248	negative regulation of protein metabolic process	biological_process	0.17544	1	3	861	64	40574	Cluster-41776.78595,Cluster-41776.21898,Cluster-41776.7851
GO:0006948	induction by virus of host cell-cell fusion	biological_process	0.17597	1	1	861	9	40574	Cluster-41776.60925
GO:0016233	telomere capping	biological_process	0.17608	1	1	861	10	40574	Cluster-41776.50099
GO:0015988	energy coupled proton transmembrane transport, against electrochemical gradient	biological_process	0.17625	1	8	861	231	40574	Cluster-41776.58821,Cluster-41776.63522,Cluster-41776.65196,Cluster-41776.92615,Cluster-41776.23948,Cluster-41776.48598,Cluster-41776.42812,Cluster-41776.90371
GO:0015991	ATP hydrolysis coupled proton transport	biological_process	0.17625	1	8	861	231	40574	Cluster-41776.65196,Cluster-41776.92615,Cluster-41776.63522,Cluster-41776.58821,Cluster-41776.90371,Cluster-41776.42812,Cluster-41776.48598,Cluster-41776.23948
GO:0090662	ATP hydrolysis coupled transmembrane transport	biological_process	0.17625	1	8	861	231	40574	Cluster-41776.58821,Cluster-41776.63522,Cluster-41776.92615,Cluster-41776.65196,Cluster-41776.48598,Cluster-41776.42812,Cluster-41776.90371,Cluster-41776.23948
GO:0099131	ATP hydrolysis coupled ion transmembrane transport	biological_process	0.17625	1	8	861	231	40574	Cluster-41776.23948,Cluster-41776.90371,Cluster-41776.42812,Cluster-41776.48598,Cluster-41776.92615,Cluster-41776.65196,Cluster-41776.63522,Cluster-41776.58821
GO:0099132	ATP hydrolysis coupled cation transmembrane transport	biological_process	0.17625	1	8	861	231	40574	Cluster-41776.90371,Cluster-41776.48598,Cluster-41776.42812,Cluster-41776.23948,Cluster-41776.65196,Cluster-41776.92615,Cluster-41776.58821,Cluster-41776.63522
GO:0006213	pyrimidine nucleoside metabolic process	biological_process	0.17631	1	2	861	33	40574	Cluster-41776.66674,Cluster-41776.124
GO:0098660	inorganic ion transmembrane transport	biological_process	0.17632	1	18	861	648	40574	Cluster-41776.63522,Cluster-41776.51662,Cluster-41776.63486,Cluster-41776.58821,Cluster-41776.65196,Cluster-41776.71021,Cluster-41776.48598,Cluster-41776.90371,Cluster-41776.23948,Cluster-41776.91744,Cluster-41776.62284,Cluster-41776.106895,Cluster-41776.3828,Cluster-41776.55377,Cluster-41776.92615,Cluster-41776.42812,Cluster-41776.57774,Cluster-41776.36539
GO:0032922	circadian regulation of gene expression	biological_process	0.17644	1	1	861	8	40574	Cluster-41776.49476
GO:0000086	G2/M transition of mitotic cell cycle	biological_process	0.17645	1	1	861	7	40574	Cluster-41776.91787
GO:0010389	regulation of G2/M transition of mitotic cell cycle	biological_process	0.17645	1	1	861	7	40574	Cluster-41776.91787
GO:0010972	negative regulation of G2/M transition of mitotic cell cycle	biological_process	0.17645	1	1	861	7	40574	Cluster-41776.91787
GO:0030336	negative regulation of cell migration	biological_process	0.17645	1	1	861	7	40574	Cluster-41776.91787
GO:0044839	cell cycle G2/M phase transition	biological_process	0.17645	1	1	861	7	40574	Cluster-41776.91787
GO:1902749	regulation of cell cycle G2/M phase transition	biological_process	0.17645	1	1	861	7	40574	Cluster-41776.91787
GO:1902750	negative regulation of cell cycle G2/M phase transition	biological_process	0.17645	1	1	861	7	40574	Cluster-41776.91787
GO:0006885	regulation of pH	biological_process	0.17651	1	2	861	31	40574	Cluster-41776.52342,Cluster-41776.104718
GO:0055067	monovalent inorganic cation homeostasis	biological_process	0.17651	1	2	861	31	40574	Cluster-41776.104718,Cluster-41776.52342
GO:0000165	MAPK cascade	biological_process	0.17668	1	1	861	10	40574	Cluster-39551.0
GO:0023014	signal transduction by protein phosphorylation	biological_process	0.17668	1	1	861	10	40574	Cluster-39551.0
GO:0043408	regulation of MAPK cascade	biological_process	0.17668	1	1	861	10	40574	Cluster-39551.0
GO:0043410	positive regulation of MAPK cascade	biological_process	0.17668	1	1	861	10	40574	Cluster-39551.0
GO:0006558	L-phenylalanine metabolic process	biological_process	0.17698	1	3	861	63	40574	Cluster-41776.94547,Cluster-41776.25351,Cluster-41776.91664
GO:1902221	erythrose 4-phosphate/phosphoenolpyruvate family amino acid metabolic process	biological_process	0.17698	1	3	861	63	40574	Cluster-41776.94547,Cluster-41776.25351,Cluster-41776.91664
GO:0003008	system process	biological_process	0.17841	1	7	861	203	40574	Cluster-41776.76731,Cluster-41776.88381,Cluster-41776.95954,Cluster-41776.67074,Cluster-41776.112766,Cluster-41776.26388,Cluster-41776.21450
GO:0015298	solute:cation antiporter activity	molecular_function	0.1786	1	2	861	32	40574	Cluster-41776.52342,Cluster-41776.104718
GO:0015299	solute:proton antiporter activity	molecular_function	0.1786	1	2	861	32	40574	Cluster-41776.104718,Cluster-41776.52342
GO:0071973	bacterial-type flagellum-dependent cell motility	biological_process	0.17901	1	3	861	63	40574	Cluster-41776.50951,Cluster-41776.25673,Cluster-41776.15267
GO:0016695	oxidoreductase activity, acting on hydrogen as donor	molecular_function	0.17917	1	1	861	8	40574	Cluster-41776.68188
GO:0004345	glucose-6-phosphate dehydrogenase activity	molecular_function	0.17955	1	1	861	9	40574	Cluster-41776.85024
GO:0006555	methionine metabolic process	biological_process	0.18018	1	2	861	36	40574	Cluster-41776.91667,Cluster-41776.43450
GO:0004066	asparagine synthase (glutamine-hydrolyzing) activity	molecular_function	0.18176	1	1	861	7	40574	Cluster-41776.91163
GO:0009615	response to virus	biological_process	0.18216	1	6	861	165	40574	Cluster-41776.51917,Cluster-41776.67197,Cluster-41776.87006,Cluster-41776.63522,Cluster-41776.95845,Cluster-41776.82425
GO:0006796	phosphate-containing compound metabolic process	biological_process	0.18225	1	85	861	3359	40574	Cluster-41776.35958,Cluster-41776.47906,Cluster-41776.36539,Cluster-41776.57984,Cluster-41776.94583,Cluster-41776.68062,Cluster-41776.32975,Cluster-41776.38451,Cluster-41776.91744,Cluster-41776.85024,Cluster-41776.93250,Cluster-41776.93353,Cluster-41776.71021,Cluster-41776.80915,Cluster-41776.54252,Cluster-41776.77142,Cluster-41776.96373,Cluster-41776.95890,Cluster-39551.0,Cluster-41776.74598,Clu…
GO:0031329	regulation of cellular catabolic process	biological_process	0.18254	1	7	861	187	40574	Cluster-41776.63486,Cluster-41776.63522,Cluster-41776.1531,Cluster-41776.48598,Cluster-41776.87325,Cluster-32415.0,Cluster-41776.90371
GO:0044450	microtubule organizing center part	cellular_component	0.18276	1	2	861	33	40574	Cluster-41776.13420,Cluster-41776.42812
GO:0000049	tRNA binding	molecular_function	0.18284	1	2	861	30	40574	Cluster-41776.80482,Cluster-41776.31548
GO:0005774	vacuolar membrane	cellular_component	0.18312	1	2	861	30	40574	Cluster-41776.92615,Cluster-41776.23948
GO:0044437	vacuolar part	cellular_component	0.18312	1	2	861	30	40574	Cluster-41776.92615,Cluster-41776.23948
GO:0031640	killing of cells of other organism	biological_process	0.18319	1	2	861	39	40574	Cluster-41776.75915,Cluster-41776.34486
GO:0044364	disruption of cells of other organism	biological_process	0.18319	1	2	861	39	40574	Cluster-41776.34486,Cluster-41776.75915
GO:0003774	motor activity	molecular_function	0.18424	1	9	861	270	40574	Cluster-41776.57834,Cluster-41776.64935,Cluster-41776.64937,Cluster-41776.73890,Cluster-41776.73892,Cluster-41776.83488,Cluster-41776.56048,Cluster-41776.64500,Cluster-41776.97314
GO:0006220	pyrimidine nucleotide metabolic process	biological_process	0.18482	1	3	861	68	40574	Cluster-41776.124,Cluster-41776.68062,Cluster-41776.66674
GO:0006221	pyrimidine nucleotide biosynthetic process	biological_process	0.18482	1	3	861	68	40574	Cluster-41776.68062,Cluster-41776.124,Cluster-41776.66674
GO:0009165	nucleotide biosynthetic process	biological_process	0.18524	1	13	861	453	40574	Cluster-41776.97856,Cluster-41776.71021,Cluster-41776.57774,Cluster-41776.66674,Cluster-41776.124,Cluster-41776.68062,Cluster-41776.36539,Cluster-41776.62284,Cluster-41776.91744,Cluster-41776.3828,Cluster-41776.55377,Cluster-41776.63486,Cluster-41776.51662
GO:1901293	nucleoside phosphate biosynthetic process	biological_process	0.18524	1	13	861	453	40574	Cluster-41776.71021,Cluster-41776.97856,Cluster-41776.57774,Cluster-41776.36539,Cluster-41776.124,Cluster-41776.68062,Cluster-41776.66674,Cluster-41776.91744,Cluster-41776.62284,Cluster-41776.51662,Cluster-41776.63486,Cluster-41776.55377,Cluster-41776.3828
GO:0004488	methylenetetrahydrofolate dehydrogenase (NADP+) activity	molecular_function	0.18554	1	2	861	29	40574	Cluster-41776.30060,Cluster-41776.62805
GO:0042435	indole-containing compound biosynthetic process	biological_process	0.18568	1	3	861	65	40574	Cluster-41776.94547,Cluster-41776.91664,Cluster-41776.92269
GO:0043531	ADP binding	molecular_function	0.18604	1	3	861	58	40574	Cluster-41776.55225,Cluster-41776.53064,Cluster-41776.67494
GO:0043022	ribosome binding	molecular_function	0.1867	1	1	861	11	40574	Cluster-41776.66471
GO:0006793	phosphorus metabolic process	biological_process	0.18687	1	86	861	3406	40574	Cluster-41776.3828,Cluster-41776.77147,Cluster-41776.62284,Cluster-41776.10732,Cluster-41776.32881,Cluster-41776.63739,Cluster-41776.75424,Cluster-41776.53346,Cluster-41776.77166,Cluster-41776.29425,Cluster-41776.41459,Cluster-41776.97856,Cluster-41776.71001,Cluster-41776.63486,Cluster-41776.95211,Cluster-41776.100208,Cluster-41776.77145,Cluster-41776.28575,Cluster-41776.58724,Cluster-41776.59086…
GO:0008092	cytoskeletal protein binding	molecular_function	0.18726	1	21	861	716	40574	Cluster-41776.82672,Cluster-41776.93046,Cluster-41776.64500,Cluster-41776.33075,Cluster-41776.1531,Cluster-41776.30984,Cluster-41776.57237,Cluster-41776.97069,Cluster-41776.63486,Cluster-41776.30796,Cluster-41776.92101,Cluster-41776.86883,Cluster-41776.104683,Cluster-41776.105378,Cluster-41776.63510,Cluster-41776.15266,Cluster-41776.97314,Cluster-41776.71959,Cluster-41776.91817,Cluster-41776.9811…
GO:0065008	regulation of biological quality	biological_process	0.18767	1	30	861	1116	40574	Cluster-41776.73958,Cluster-41776.60925,Cluster-41776.62408,Cluster-41776.52342,Cluster-41776.91207,Cluster-41776.69405,Cluster-41776.82425,Cluster-41776.34486,Cluster-41776.42812,Cluster-41776.21898,Cluster-41776.63486,Cluster-41776.95954,Cluster-41776.46245,Cluster-41776.7851,Cluster-41776.63522,Cluster-39551.0,Cluster-41776.53347,Cluster-41776.81161,Cluster-41776.75915,Cluster-41776.81096,Clus…
GO:0042967	acyl-carrier-protein biosynthetic process	biological_process	0.18789	1	7	861	192	40574	Cluster-41776.93169,Cluster-41776.59986,Cluster-41776.69036,Cluster-41776.72210,Cluster-41776.5171,Cluster-41776.98312,Cluster-41776.74433
GO:0016272	prefoldin complex	cellular_component	0.18972	1	3	861	68	40574	Cluster-32415.0,Cluster-41776.57237,Cluster-41776.67197
GO:0015932	nucleobase-containing compound transmembrane transporter activity	molecular_function	0.18973	1	3	861	72	40574	Cluster-41776.109596,Cluster-41776.79100,Cluster-41776.59887
GO:0008942	nitrite reductase [NAD(P)H] activity	molecular_function	0.18976	1	1	861	8	40574	Cluster-41776.97956
GO:0046857	oxidoreductase activity, acting on other nitrogenous compounds as donors, with NAD or NADP as acceptor	molecular_function	0.18976	1	1	861	8	40574	Cluster-41776.97956
GO:0017062	respiratory chain complex III assembly	biological_process	0.18998	1	1	861	7	40574	Cluster-41776.62467
GO:0034551	mitochondrial respiratory chain complex III assembly	biological_process	0.18998	1	1	861	7	40574	Cluster-41776.62467
GO:0097033	mitochondrial respiratory chain complex III biogenesis	biological_process	0.18998	1	1	861	7	40574	Cluster-41776.62467
GO:0003779	actin binding	molecular_function	0.19033	1	10	861	313	40574	Cluster-41776.93046,Cluster-41776.105378,Cluster-41776.86883,Cluster-41776.82672,Cluster-41776.59986,Cluster-41776.30796,Cluster-41776.92101,Cluster-41776.91817,Cluster-41776.71959,Cluster-41776.30984
GO:0004859	phospholipase inhibitor activity	molecular_function	0.19071	1	1	861	12	40574	Cluster-41776.98467
GO:0055102	lipase inhibitor activity	molecular_function	0.19071	1	1	861	12	40574	Cluster-41776.98467
GO:0006529	asparagine biosynthetic process	biological_process	0.19167	1	1	861	8	40574	Cluster-41776.91163
GO:0003870	5-aminolevulinate synthase activity	molecular_function	0.19267	1	1	861	9	40574	Cluster-41776.93169
GO:0009086	methionine biosynthetic process	biological_process	0.19338	1	1	861	10	40574	Cluster-41776.91667
GO:0032978	protein insertion into membrane from inner side	biological_process	0.19413	1	1	861	8	40574	Cluster-41776.31898
GO:0032979	protein insertion into mitochondrial membrane from inner side	biological_process	0.19413	1	1	861	8	40574	Cluster-41776.31898
GO:0051204	protein insertion into mitochondrial membrane	biological_process	0.19413	1	1	861	8	40574	Cluster-41776.31898
GO:0006432	phenylalanyl-tRNA aminoacylation	biological_process	0.19442	1	1	861	9	40574	Cluster-41776.91664
GO:0005739	mitochondrion	cellular_component	0.19447	1	31	861	1258	40574	Cluster-41776.55377,Cluster-41776.92450,Cluster-41776.44132,Cluster-41776.98116,Cluster-41776.63928,Cluster-41776.36539,Cluster-41776.95779,Cluster-41776.62356,Cluster-41776.36125,Cluster-41776.50694,Cluster-41776.69405,Cluster-41776.77048,Cluster-41776.35958,Cluster-41776.31898,Cluster-41776.25247,Cluster-41776.46763,Cluster-41776.74654,Cluster-41776.58150,Cluster-41776.96496,Cluster-41776.60841…
GO:0006098	pentose-phosphate shunt	biological_process	0.19449	1	4	861	101	40574	Cluster-41776.63858,Cluster-41776.85024,Cluster-41776.95211,Cluster-41776.77166
GO:0008716	D-alanine-D-alanine ligase activity	molecular_function	0.19562	1	1	861	7	40574	Cluster-41776.86559
GO:0046144	D-alanine family amino acid metabolic process	biological_process	0.19562	1	1	861	7	40574	Cluster-41776.86559
GO:0046416	D-amino acid metabolic process	biological_process	0.19562	1	1	861	7	40574	Cluster-41776.86559
GO:0046436	D-alanine metabolic process	biological_process	0.19562	1	1	861	7	40574	Cluster-41776.86559
GO:0009252	peptidoglycan biosynthetic process	biological_process	0.19567	1	2	861	37	40574	Cluster-41776.86559,Cluster-41776.7780
GO:0032006	regulation of TOR signaling	biological_process	0.1959	1	1	861	10	40574	Cluster-41776.46245
GO:0008276	protein methyltransferase activity	molecular_function	0.19597	1	3	861	63	40574	Cluster-41776.51917,Cluster-41776.59731,Cluster-41776.68188
GO:0008140	cAMP response element binding protein binding	molecular_function	0.19597	1	1	861	8	40574	Cluster-41776.8082
GO:0051289	protein homotetramerization	biological_process	0.19597	1	1	861	8	40574	Cluster-41776.8082
GO:0008374	O-acyltransferase activity	molecular_function	0.19602	1	2	861	33	40574	Cluster-41776.5171,Cluster-41776.74433
GO:0004367	glycerol-3-phosphate dehydrogenase [NAD+] activity	molecular_function	0.19636	1	1	861	10	40574	Cluster-41776.53346
GO:0009331	glycerol-3-phosphate dehydrogenase complex	cellular_component	0.19636	1	1	861	10	40574	Cluster-41776.53346
GO:0016655	oxidoreductase activity, acting on NAD(P)H, quinone or similar compound as acceptor	molecular_function	0.1969	1	5	861	145	40574	Cluster-41776.57740,Cluster-41776.74654,Cluster-41776.63739,Cluster-41776.48243,Cluster-41776.63939
GO:0033176	proton-transporting V-type ATPase complex	cellular_component	0.1978	1	7	861	196	40574	Cluster-41776.65196,Cluster-41776.92615,Cluster-41776.23948,Cluster-41776.63522,Cluster-41776.90371,Cluster-41776.42812,Cluster-41776.48598
GO:0005758	mitochondrial intermembrane space	cellular_component	0.19952	1	1	861	11	40574	Cluster-41776.44132
GO:0016530	metallochaperone activity	molecular_function	0.19952	1	1	861	11	40574	Cluster-41776.44132
GO:0016531	copper chaperone activity	molecular_function	0.19952	1	1	861	11	40574	Cluster-41776.44132
GO:0031970	organelle envelope lumen	cellular_component	0.19952	1	1	861	11	40574	Cluster-41776.44132
GO:0030162	regulation of proteolysis	biological_process	0.20008	1	2	861	40	40574	Cluster-41776.21898,Cluster-41776.7851
GO:0043190	ATP-binding cassette (ABC) transporter complex	cellular_component	0.20013	1	1	861	10	40574	Cluster-41776.52278
GO:0006914	autophagy	biological_process	0.20028	1	16	861	515	40574	Cluster-41776.93440,Cluster-41776.93412,Cluster-32415.0,Cluster-41776.87325,Cluster-41776.63522,Cluster-41776.63486,Cluster-41776.57237,Cluster-41776.7782,Cluster-41776.64935,Cluster-41776.64937,Cluster-41776.64500,Cluster-41776.1531,Cluster-41776.67197,Cluster-41776.82672,Cluster-41776.48598,Cluster-41776.90371
GO:0005315	inorganic phosphate transmembrane transporter activity	molecular_function	0.20204	1	2	861	35	40574	Cluster-41776.81563,Cluster-41776.98467
GO:0043248	proteasome assembly	biological_process	0.20294	1	2	861	40	40574	Cluster-41776.66461,Cluster-41776.72707
GO:0016853	isomerase activity	molecular_function	0.20346	1	11	861	386	40574	Cluster-41776.53081,Cluster-41776.93837,Cluster-41776.90173,Cluster-41776.17357,Cluster-41776.76514,Cluster-41776.82425,Cluster-41776.30244,Cluster-41776.85689,Cluster-41776.41163,Cluster-41776.91519,Cluster-41776.11631
GO:0004842	ubiquitin-protein transferase activity	molecular_function	0.20351	1	13	861	402	40574	Cluster-41776.77072,Cluster-41776.54506,Cluster-41776.49704,Cluster-41776.50151,Cluster-41776.38451,Cluster-41776.68347,Cluster-41776.93251,Cluster-41776.28954,Cluster-41776.83950,Cluster-41776.94390,Cluster-41776.49012,Cluster-41776.47160,Cluster-41776.24183
GO:0019787	ubiquitin-like protein transferase activity	molecular_function	0.20351	1	13	861	402	40574	Cluster-41776.77072,Cluster-41776.54506,Cluster-41776.49704,Cluster-41776.50151,Cluster-41776.38451,Cluster-41776.68347,Cluster-41776.93251,Cluster-41776.28954,Cluster-41776.83950,Cluster-41776.94390,Cluster-41776.49012,Cluster-41776.24183,Cluster-41776.47160
GO:0016830	carbon-carbon lyase activity	molecular_function	0.20397	1	7	861	221	40574	Cluster-41776.33248,Cluster-41776.33037,Cluster-41776.92101,Cluster-41776.75848,Cluster-41776.74355,Cluster-41776.74328,Cluster-41776.64706
GO:0003333	amino acid transmembrane transport	biological_process	0.20413	1	3	861	65	40574	Cluster-41776.31862,Cluster-41776.101951,Cluster-41776.97826
GO:0016310	phosphorylation	biological_process	0.20444	1	50	861	1840	40574	Cluster-41776.54252,Cluster-41776.80915,Cluster-41776.59086,Cluster-41776.93353,Cluster-41776.28575,Cluster-41776.58724,Cluster-39551.0,Cluster-41776.100208,Cluster-41776.95890,Cluster-41776.96373,Cluster-41776.74654,Cluster-41776.29425,Cluster-41776.35958,Cluster-41776.47906,Cluster-41776.57984,Cluster-41776.94583,Cluster-41776.10732,Cluster-41776.63739,Cluster-41776.38451,Cluster-41776.32975,Cl…
GO:0009894	regulation of catabolic process	biological_process	0.20454	1	7	861	194	40574	Cluster-32415.0,Cluster-41776.48598,Cluster-41776.87325,Cluster-41776.90371,Cluster-41776.63522,Cluster-41776.63486,Cluster-41776.1531
GO:0044003	modification by symbiont of host morphology or physiology	biological_process	0.20497	1	6	861	184	40574	Cluster-41776.60925,Cluster-41776.34486,Cluster-41776.112785,Cluster-41776.69405,Cluster-41776.75915,Cluster-41776.82425
GO:0006566	threonine metabolic process	biological_process	0.20514	1	2	861	38	40574	Cluster-41776.75848,Cluster-41776.93169
GO:0031975	envelope	cellular_component	0.20541	1	22	861	830	40574	Cluster-41776.74654,Cluster-41776.58150,Cluster-41776.96496,Cluster-41776.60841,Cluster-41776.66904,Cluster-41776.58724,Cluster-41776.49155,Cluster-41776.66621,Cluster-41776.93353,Cluster-41776.59086,Cluster-41776.16522,Cluster-41776.55377,Cluster-41776.44132,Cluster-41776.63928,Cluster-41776.36539,Cluster-41776.78745,Cluster-41776.36125,Cluster-41776.69405,Cluster-41776.35958,Cluster-41776.31898…
GO:0019028	viral capsid	cellular_component	0.20541	1	21	861	756	40574	Cluster-41776.42812,Cluster-41776.77048,Cluster-41776.81867,Cluster-41776.13420,Cluster-41776.94315,Cluster-41776.93251,Cluster-41776.87006,Cluster-41776.7708,Cluster-41776.13116,Cluster-4950.1,Cluster-41776.60732,Cluster-41776.85078,Cluster-41776.95845,Cluster-41776.90371,Cluster-41776.109399,Cluster-41776.1531,Cluster-41776.41146,Cluster-41776.59887,Cluster-41776.28954,Cluster-41776.21899,Clust…
GO:0004392	heme oxygenase (decyclizing) activity	molecular_function	0.20624	1	1	861	9	40574	Cluster-41776.93614
GO:0006788	heme oxidation	biological_process	0.20624	1	1	861	9	40574	Cluster-41776.93614
GO:0005849	mRNA cleavage factor complex	cellular_component	0.20639	1	1	861	10	40574	Cluster-41776.60801
GO:0006378	mRNA polyadenylation	biological_process	0.20639	1	1	861	10	40574	Cluster-41776.60801
GO:0001539	cilium or flagellum-dependent cell motility	biological_process	0.20648	1	3	861	67	40574	Cluster-41776.15267,Cluster-41776.50951,Cluster-41776.25673
GO:0097588	archaeal or bacterial-type flagellum-dependent cell motility	biological_process	0.20648	1	3	861	67	40574	Cluster-41776.15267,Cluster-41776.25673,Cluster-41776.50951
GO:0019682	glyceraldehyde-3-phosphate metabolic process	biological_process	0.20659	1	4	861	103	40574	Cluster-41776.77166,Cluster-41776.63858,Cluster-41776.85024,Cluster-41776.95211
GO:0004190	aspartic-type endopeptidase activity	molecular_function	0.20746	1	10	861	317	40574	Cluster-41776.82672,Cluster-41776.48598,Cluster-41776.75179,Cluster-41776.78595,Cluster-41776.81563,Cluster-41776.81096,Cluster-41776.100975,Cluster-41776.69645,Cluster-41776.49118,Cluster-41776.44365
GO:0070001	aspartic-type peptidase activity	molecular_function	0.20746	1	10	861	317	40574	Cluster-41776.100975,Cluster-41776.81096,Cluster-41776.78595,Cluster-41776.81563,Cluster-41776.49118,Cluster-41776.44365,Cluster-41776.69645,Cluster-41776.48598,Cluster-41776.82672,Cluster-41776.75179
GO:0006544	glycine metabolic process	biological_process	0.20773	1	2	861	39	40574	Cluster-41776.93169,Cluster-41776.75848
GO:0000746	conjugation	biological_process	0.20824	1	3	861	67	40574	Cluster-41776.66354,Cluster-41776.55155,Cluster-41776.30572
GO:0016748	succinyltransferase activity	molecular_function	0.20862	1	1	861	11	40574	Cluster-41776.93169
GO:0016749	N-succinyltransferase activity	molecular_function	0.20862	1	1	861	11	40574	Cluster-41776.93169
GO:0008452	RNA ligase activity	molecular_function	0.20885	1	1	861	11	40574	Cluster-41776.70890
GO:0005819	spindle	cellular_component	0.20914	1	7	861	206	40574	Cluster-41776.72681,Cluster-41776.5443,Cluster-41776.42972,Cluster-41776.87478,Cluster-41776.87006,Cluster-41776.92615,Cluster-41776.79100
GO:0008238	exopeptidase activity	molecular_function	0.20965	1	7	861	205	40574	Cluster-41776.92809,Cluster-41776.31055,Cluster-41776.17504,Cluster-41776.39581,Cluster-41776.90257,Cluster-41776.59090,Cluster-41776.92352
GO:0009451	RNA modification	biological_process	0.20996	1	12	861	376	40574	Cluster-41776.89706,Cluster-41776.53064,Cluster-41776.93837,Cluster-41776.68188,Cluster-41776.82425,Cluster-41776.31548,Cluster-41776.67494,Cluster-41776.55225,Cluster-41776.72264,Cluster-41776.81752,Cluster-41776.33394,Cluster-41776.60907
GO:0006749	glutathione metabolic process	biological_process	0.21046	1	3	861	78	40574	Cluster-41776.62813,Cluster-41776.85024,Cluster-41776.31055
GO:1901068	guanosine-containing compound metabolic process	biological_process	0.21111	1	3	861	65	40574	Cluster-41776.124,Cluster-41776.66674,Cluster-41776.70578
GO:0005310	dicarboxylic acid transmembrane transporter activity	molecular_function	0.21254	1	1	861	10	40574	Cluster-41776.36647
GO:0048878	chemical homeostasis	biological_process	0.21283	1	6	861	177	40574	Cluster-41776.91207,Cluster-39551.0,Cluster-41776.109208,Cluster-41776.104718,Cluster-41776.82672,Cluster-41776.52342
GO:0007283	spermatogenesis	biological_process	0.21293	1	3	861	80	40574	Cluster-41776.110642,Cluster-41776.13352,Cluster-41776.66674
GO:0048232	male gamete generation	biological_process	0.21293	1	3	861	80	40574	Cluster-41776.66674,Cluster-41776.13352,Cluster-41776.110642
GO:0034219	carbohydrate transmembrane transport	biological_process	0.2133	1	1	861	10	40574	Cluster-41776.87620
GO:0051817	modification of morphology or physiology of other organism involved in symbiotic interaction	biological_process	0.21332	1	6	861	187	40574	Cluster-41776.34486,Cluster-41776.60925,Cluster-41776.112785,Cluster-41776.69405,Cluster-41776.75915,Cluster-41776.82425
GO:0001527	microfibril	cellular_component	0.21384	1	1	861	14	40574	Cluster-41776.75915
GO:0044420	extracellular matrix component	cellular_component	0.21384	1	1	861	14	40574	Cluster-41776.75915
GO:0009082	branched-chain amino acid biosynthetic process	biological_process	0.21414	1	2	861	42	40574	Cluster-41776.7192,Cluster-41776.77045
GO:0004144	diacylglycerol O-acyltransferase activity	molecular_function	0.21432	1	1	861	10	40574	Cluster-41776.5171
GO:0016411	acylglycerol O-acyltransferase activity	molecular_function	0.21432	1	1	861	10	40574	Cluster-41776.5171
GO:0001906	cell killing	biological_process	0.21484	1	2	861	42	40574	Cluster-41776.34486,Cluster-41776.75915
GO:0005272	sodium channel activity	molecular_function	0.21621	1	2	861	39	40574	Cluster-41776.111219,Cluster-41776.2751
GO:0032993	protein-DNA complex	cellular_component	0.21671	1	3	861	81	40574	Cluster-41776.50099,Cluster-41776.73448,Cluster-41776.13352
GO:0015698	inorganic anion transport	biological_process	0.21685	1	5	861	142	40574	Cluster-41776.75915,Cluster-41776.81563,Cluster-41776.98467,Cluster-41776.106895,Cluster-41776.11540
GO:0044780	bacterial-type flagellum assembly	biological_process	0.21791	1	2	861	35	40574	Cluster-41776.64706,Cluster-41776.38451
GO:0016011	dystroglycan complex	cellular_component	0.21856	1	2	861	39	40574	Cluster-41776.89031,Cluster-41776.26967
GO:0016012	sarcoglycan complex	cellular_component	0.21856	1	2	861	39	40574	Cluster-41776.89031,Cluster-41776.26967
GO:0005506	iron ion binding	molecular_function	0.21861	1	9	861	297	40574	Cluster-41776.39105,Cluster-41776.77856,Cluster-41776.92670,Cluster-41776.91207,Cluster-41776.102608,Cluster-41776.91054,Cluster-41776.108633,Cluster-41776.63398,Cluster-41776.79716
GO:0000782	telomere cap complex	cellular_component	0.21967	1	1	861	12	40574	Cluster-41776.50099
GO:0000783	nuclear telomere cap complex	cellular_component	0.21967	1	1	861	12	40574	Cluster-41776.50099
GO:1990879	CST complex	cellular_component	0.21967	1	1	861	12	40574	Cluster-41776.50099
GO:0031929	TOR signaling	biological_process	0.22053	1	1	861	11	40574	Cluster-41776.46245
GO:0070461	SAGA-type complex	cellular_component	0.22073	1	1	861	12	40574	Cluster-41776.56233
GO:0000281	mitotic cytokinesis	biological_process	0.2209	1	1	861	10	40574	Cluster-41776.92615
GO:0061640	cytoskeleton-dependent cytokinesis	biological_process	0.2209	1	1	861	10	40574	Cluster-41776.92615
GO:0045087	innate immune response	biological_process	0.22131	1	2	861	41	40574	Cluster-41776.32323,Cluster-41776.73958
GO:0005815	microtubule organizing center	cellular_component	0.22131	1	5	861	136	40574	Cluster-41776.25673,Cluster-41776.42812,Cluster-41776.13420,Cluster-41776.63486,Cluster-41776.67197
GO:0060590	ATPase regulator activity	molecular_function	0.22163	1	4	861	108	40574	Cluster-5186.1,Cluster-41776.50144,Cluster-41776.98116,Cluster-41776.91004
GO:0006446	regulation of translational initiation	biological_process	0.22167	1	5	861	144	40574	Cluster-41776.63510,Cluster-41776.33390,Cluster-41776.61564,Cluster-41776.82672,Cluster-41776.78595
GO:0051082	unfolded protein binding	molecular_function	0.22192	1	8	861	263	40574	Cluster-41776.109372,Cluster-41776.57237,Cluster-41776.50951,Cluster-32415.0,Cluster-41776.110850,Cluster-41776.77852,Cluster-41776.59887,Cluster-41776.67197
GO:0042558	pteridine-containing compound metabolic process	biological_process	0.22347	1	4	861	107	40574	Cluster-41776.91667,Cluster-41776.30060,Cluster-41776.62805,Cluster-41776.60907
GO:0006024	glycosaminoglycan biosynthetic process	biological_process	0.22352	1	3	861	70	40574	Cluster-41776.86559,Cluster-41776.7780,Cluster-41776.41163
GO:0045116	protein neddylation	biological_process	0.2242	1	1	861	10	40574	Cluster-41776.97069
GO:0002684	positive regulation of immune system process	biological_process	0.22471	1	2	861	40	40574	Cluster-41776.73958,Cluster-41776.32323
GO:0050778	positive regulation of immune response	biological_process	0.22471	1	2	861	40	40574	Cluster-41776.73958,Cluster-41776.32323
GO:0035821	modification of morphology or physiology of other organism	biological_process	0.22555	1	6	861	190	40574	Cluster-41776.69405,Cluster-41776.75915,Cluster-41776.82425,Cluster-41776.60925,Cluster-41776.34486,Cluster-41776.112785
GO:0004197	cysteine-type endopeptidase activity	molecular_function	0.22563	1	7	861	214	40574	Cluster-41776.17504,Cluster-41776.92809,Cluster-41776.64028,Cluster-41776.73751,Cluster-41776.39599,Cluster-41776.28575,Cluster-41776.46549
GO:0046999	regulation of conjugation	biological_process	0.22617	1	1	861	10	40574	Cluster-41776.66354
GO:0006402	mRNA catabolic process	biological_process	0.2278	1	3	861	70	40574	Cluster-41776.45475,Cluster-41776.35306,Cluster-41776.45883
GO:0004097	catechol oxidase activity	molecular_function	0.22788	1	1	861	14	40574	Cluster-41776.73443
GO:0030054	cell junction	cellular_component	0.22867	1	3	861	70	40574	Cluster-41776.71959,Cluster-41776.86883,Cluster-41776.105378
GO:0016778	diphosphotransferase activity	molecular_function	0.22954	1	1	861	11	40574	Cluster-41776.60907
GO:0005759	mitochondrial matrix	cellular_component	0.23025	1	2	861	41	40574	Cluster-41776.93169,Cluster-41776.92450
GO:0051650	establishment of vesicle localization	biological_process	0.23084	1	1	861	12	40574	Cluster-41776.18455
GO:0006569	tryptophan catabolic process	biological_process	0.23114	1	1	861	10	40574	Cluster-41776.65705
GO:0009310	amine catabolic process	biological_process	0.23114	1	1	861	10	40574	Cluster-41776.65705
GO:0019441	tryptophan catabolic process to kynurenine	biological_process	0.23114	1	1	861	10	40574	Cluster-41776.65705
GO:0042402	cellular biogenic amine catabolic process	biological_process	0.23114	1	1	861	10	40574	Cluster-41776.65705
GO:0042436	indole-containing compound catabolic process	biological_process	0.23114	1	1	861	10	40574	Cluster-41776.65705
GO:0046218	indolalkylamine catabolic process	biological_process	0.23114	1	1	861	10	40574	Cluster-41776.65705
GO:0070189	kynurenine metabolic process	biological_process	0.23114	1	1	861	10	40574	Cluster-41776.65705
GO:0052689	carboxylic ester hydrolase activity	molecular_function	0.23266	1	4	861	109	40574	Cluster-41776.89706,Cluster-41776.53341,Cluster-41776.92269,Cluster-41776.17504
GO:0061630	ubiquitin protein ligase activity	molecular_function	0.23285	1	5	861	140	40574	Cluster-41776.54506,Cluster-41776.77072,Cluster-41776.38451,Cluster-41776.24183,Cluster-41776.93251
GO:0061659	ubiquitin-like protein ligase activity	molecular_function	0.23285	1	5	861	140	40574	Cluster-41776.54506,Cluster-41776.77072,Cluster-41776.38451,Cluster-41776.93251,Cluster-41776.24183
GO:0000462	maturation of SSU-rRNA from tricistronic rRNA transcript (SSU-rRNA, 5.8S rRNA, LSU-rRNA)	biological_process	0.23341	1	1	861	12	40574	Cluster-41776.84888
GO:0030490	maturation of SSU-rRNA	biological_process	0.23341	1	1	861	12	40574	Cluster-41776.84888
GO:0004100	chitin synthase activity	molecular_function	0.23358	1	1	861	12	40574	Cluster-41776.17504
GO:0006031	chitin biosynthetic process	biological_process	0.23358	1	1	861	12	40574	Cluster-41776.17504
GO:0046349	amino sugar biosynthetic process	biological_process	0.23358	1	1	861	12	40574	Cluster-41776.17504
GO:1901073	glucosamine-containing compound biosynthetic process	biological_process	0.23358	1	1	861	12	40574	Cluster-41776.17504
GO:0042147	retrograde transport, endosome to Golgi	biological_process	0.23446	1	1	861	10	40574	Cluster-41776.30890
GO:0033130	acetylcholine receptor binding	molecular_function	0.23743	1	1	861	11	40574	Cluster-41776.70817
GO:0043495	protein anchor	molecular_function	0.23743	1	1	861	11	40574	Cluster-41776.70817
GO:0009273	peptidoglycan-based cell wall biogenesis	biological_process	0.23801	1	2	861	41	40574	Cluster-41776.7780,Cluster-41776.86559
GO:0042887	amide transmembrane transporter activity	molecular_function	0.23887	1	1	861	12	40574	Cluster-41776.36647
GO:0019634	organic phosphonate metabolic process	biological_process	0.23903	1	1	861	12	40574	Cluster-41776.71001
GO:0004499	N,N-dimethylaniline monooxygenase activity	molecular_function	0.23937	1	1	861	10	40574	Cluster-41776.92657
GO:0008616	queuosine biosynthetic process	biological_process	0.24086	1	1	861	12	40574	Cluster-41776.76514
GO:0046116	queuosine metabolic process	biological_process	0.24086	1	1	861	12	40574	Cluster-41776.76514
GO:0017089	glycolipid transporter activity	molecular_function	0.24095	1	1	861	13	40574	Cluster-41776.8082
GO:0046836	glycolipid transport	biological_process	0.24095	1	1	861	13	40574	Cluster-41776.8082
GO:0044446	intracellular organelle part	cellular_component	0.24136	1	107	861	4457	40574	Cluster-41776.46826,Cluster-41776.46245,Cluster-41776.97069,Cluster-41776.91004,Cluster-41776.64935,Cluster-41776.55225,Cluster-41776.93169,Cluster-41776.23948,Cluster-41776.67197,Cluster-41776.64500,Cluster-41776.31880,Cluster-41776.66904,Cluster-41776.56048,Cluster-41776.55377,Cluster-41776.59986,Cluster-41776.73892,Cluster-41776.60801,Cluster-41776.77072,Cluster-41776.79100,Cluster-41776.66620…
GO:0098662	inorganic cation transmembrane transport	biological_process	0.24277	1	17	861	644	40574	Cluster-41776.62284,Cluster-41776.91744,Cluster-41776.92615,Cluster-41776.55377,Cluster-41776.3828,Cluster-41776.57774,Cluster-41776.42812,Cluster-41776.36539,Cluster-41776.65196,Cluster-41776.58821,Cluster-41776.63486,Cluster-41776.63522,Cluster-41776.51662,Cluster-41776.90371,Cluster-41776.71021,Cluster-41776.48598,Cluster-41776.23948
GO:0042546	cell wall biogenesis	biological_process	0.24295	1	3	861	82	40574	Cluster-41776.64500,Cluster-41776.7780,Cluster-41776.86559
GO:0016843	amine-lyase activity	molecular_function	0.24301	1	1	861	12	40574	Cluster-41776.92269
GO:0016844	strictosidine synthase activity	molecular_function	0.24301	1	1	861	12	40574	Cluster-41776.92269
GO:0042431	indole metabolic process	biological_process	0.24301	1	1	861	12	40574	Cluster-41776.92269
GO:0042432	indole biosynthetic process	biological_process	0.24301	1	1	861	12	40574	Cluster-41776.92269
GO:0030436	asexual sporulation	biological_process	0.24332	1	2	861	42	40574	Cluster-41776.44365,Cluster-41776.81563
GO:0000289	nuclear-transcribed mRNA poly(A) tail shortening	biological_process	0.24433	1	1	861	12	40574	Cluster-41776.45883
GO:0006739	NADP metabolic process	biological_process	0.24458	1	4	861	111	40574	Cluster-41776.77166,Cluster-41776.95211,Cluster-41776.63858,Cluster-41776.85024
GO:0016661	oxidoreductase activity, acting on other nitrogenous compounds as donors	molecular_function	0.24549	1	1	861	11	40574	Cluster-41776.97956
GO:0098809	nitrite reductase activity	molecular_function	0.24549	1	1	861	11	40574	Cluster-41776.97956
GO:0006413	translational initiation	biological_process	0.24596	1	5	861	151	40574	Cluster-41776.61564,Cluster-41776.82672,Cluster-41776.78595,Cluster-41776.63510,Cluster-41776.33390
GO:0003847	1-alkyl-2-acetylglycerophosphocholine esterase activity	molecular_function	0.24674	1	1	861	11	40574	Cluster-41776.53341
GO:0008247	1-alkyl-2-acetylglycerophosphocholine esterase complex	cellular_component	0.24674	1	1	861	11	40574	Cluster-41776.53341
GO:0005199	structural constituent of cell wall	molecular_function	0.24699	1	1	861	16	40574	Cluster-41776.64500
GO:0009072	aromatic amino acid family metabolic process	biological_process	0.24725	1	10	861	314	40574	Cluster-41776.91664,Cluster-41776.73443,Cluster-41776.65705,Cluster-41776.63858,Cluster-41776.25351,Cluster-41776.95211,Cluster-41776.62408,Cluster-41776.77166,Cluster-41776.56121,Cluster-41776.94547
GO:0042162	telomeric DNA binding	molecular_function	0.24763	1	1	861	15	40574	Cluster-41776.50099
GO:0090305	nucleic acid phosphodiester bond hydrolysis	biological_process	0.24766	1	2	861	41	40574	Cluster-41776.60801,Cluster-41776.50496
GO:0008483	transaminase activity	molecular_function	0.24986	1	1	861	12	40574	Cluster-41776.102124
GO:0004198	calcium-dependent cysteine-type endopeptidase activity	molecular_function	0.24988	1	2	861	39	40574	Cluster-41776.46549,Cluster-41776.73751
GO:0051701	interaction with host	biological_process	0.25188	1	12	861	446	40574	Cluster-41776.34486,Cluster-41776.112785,Cluster-41776.82425,Cluster-41776.69405,Cluster-41776.8043,Cluster-41776.60925,Cluster-41776.75915,Cluster-41776.4981,Cluster-41776.98116,Cluster-41776.109372,Cluster-41776.63486,Cluster-41776.51917
GO:0033644	host cell membrane	cellular_component	0.25393	1	4	861	119	40574	Cluster-41776.51917,Cluster-41776.109372,Cluster-41776.82425,Cluster-41776.71954
GO:0004576	oligosaccharyl transferase activity	molecular_function	0.25525	1	1	861	15	40574	Cluster-41776.69405
GO:0006541	glutamine metabolic process	biological_process	0.25537	1	2	861	42	40574	Cluster-41776.7780,Cluster-41776.97446
GO:0006913	nucleocytoplasmic transport	biological_process	0.25539	1	9	861	267	40574	Cluster-41776.64937,Cluster-41776.91004,Cluster-41776.57237,Cluster-41776.25673,Cluster-41776.92615,Cluster-41776.66461,Cluster-41776.63486,Cluster-41776.63522,Cluster-41776.1531
GO:0004478	methionine adenosyltransferase activity	molecular_function	0.25695	1	1	861	15	40574	Cluster-41776.43450
GO:0006556	S-adenosylmethionine biosynthetic process	biological_process	0.25695	1	1	861	15	40574	Cluster-41776.43450
GO:0046500	S-adenosylmethionine metabolic process	biological_process	0.25695	1	1	861	15	40574	Cluster-41776.43450
GO:0006563	L-serine metabolic process	biological_process	0.25755	1	2	861	42	40574	Cluster-41776.93169,Cluster-41776.75848
GO:0051169	nuclear transport	biological_process	0.25756	1	9	861	268	40574	Cluster-41776.1531,Cluster-41776.66461,Cluster-41776.92615,Cluster-41776.63522,Cluster-41776.63486,Cluster-41776.91004,Cluster-41776.64937,Cluster-41776.25673,Cluster-41776.57237
GO:0019076	viral release from host cell	biological_process	0.25828	1	3	861	86	40574	Cluster-41776.109372,Cluster-41776.51917,Cluster-41776.98116
GO:0035890	exit from host	biological_process	0.25828	1	3	861	86	40574	Cluster-41776.98116,Cluster-41776.51917,Cluster-41776.109372
GO:0035891	exit from host cell	biological_process	0.25828	1	3	861	86	40574	Cluster-41776.51917,Cluster-41776.109372,Cluster-41776.98116
GO:0000228	nuclear chromosome	cellular_component	0.25863	1	9	861	297	40574	Cluster-41776.87006,Cluster-41776.46245,Cluster-41776.42972,Cluster-41776.87478,Cluster-41776.72681,Cluster-41776.66620,Cluster-41776.79100,Cluster-41776.50099,Cluster-41776.5443
GO:0005543	phospholipid binding	molecular_function	0.25939	1	6	861	185	40574	Cluster-41776.81096,Cluster-41776.87904,Cluster-41776.87903,Cluster-41776.76731,Cluster-41776.52022,Cluster-41776.87901
GO:0046351	disaccharide biosynthetic process	biological_process	0.25943	1	1	861	15	40574	Cluster-41776.71750
GO:0009132	nucleoside diphosphate metabolic process	biological_process	0.25973	1	4	861	118	40574	Cluster-41776.38451,Cluster-41776.84579,Cluster-41776.124,Cluster-41776.66674
GO:0033179	proton-transporting V-type ATPase, V0 domain	cellular_component	0.25996	1	5	861	142	40574	Cluster-41776.90371,Cluster-41776.48598,Cluster-41776.42812,Cluster-41776.65196,Cluster-41776.63522
GO:0016769	transferase activity, transferring nitrogenous groups	molecular_function	0.26002	1	1	861	13	40574	Cluster-41776.102124
GO:0000930	gamma-tubulin complex	cellular_component	0.2606	1	1	861	15	40574	Cluster-41776.13420
GO:0000931	gamma-tubulin large complex	cellular_component	0.2606	1	1	861	15	40574	Cluster-41776.13420
GO:0008274	gamma-tubulin ring complex	cellular_component	0.2606	1	1	861	15	40574	Cluster-41776.13420
GO:0033566	gamma-tubulin complex localization	biological_process	0.2606	1	1	861	15	40574	Cluster-41776.13420
GO:0004806	triglyceride lipase activity	molecular_function	0.26134	1	1	861	13	40574	Cluster-41776.17504
GO:0051648	vesicle localization	biological_process	0.26389	1	1	861	14	40574	Cluster-41776.18455
GO:0004602	glutathione peroxidase activity	molecular_function	0.26427	1	1	861	16	40574	Cluster-41776.62813
GO:0009605	response to external stimulus	biological_process	0.26455	1	17	861	667	40574	Cluster-41776.92699,Cluster-41776.8043,Cluster-41776.67197,Cluster-41776.22806,Cluster-41776.95845,Cluster-41776.20687,Cluster-41776.63522,Cluster-41776.95381,Cluster-41776.51917,Cluster-39551.0,Cluster-41776.35542,Cluster-41776.4981,Cluster-41776.24952,Cluster-41776.82425,Cluster-41776.87006,Cluster-41776.31222,Cluster-41776.94161
GO:0090407	organophosphate biosynthetic process	biological_process	0.26507	1	18	861	693	40574	Cluster-41776.91744,Cluster-41776.62284,Cluster-41776.93250,Cluster-41776.55377,Cluster-41776.3828,Cluster-41776.5671,Cluster-41776.57774,Cluster-41776.97856,Cluster-41776.36539,Cluster-41776.68062,Cluster-41776.84888,Cluster-41776.74598,Cluster-41776.70578,Cluster-41776.51662,Cluster-41776.63486,Cluster-41776.71021,Cluster-41776.124,Cluster-41776.66674
GO:0004497	monooxygenase activity	molecular_function	0.26731	1	3	861	78	40574	Cluster-41776.22811,Cluster-41776.92657,Cluster-41776.95211
GO:0044218	other organism cell membrane	cellular_component	0.26739	1	4	861	121	40574	Cluster-41776.82425,Cluster-41776.71954,Cluster-41776.109372,Cluster-41776.51917
GO:0044279	other organism membrane	cellular_component	0.26739	1	4	861	121	40574	Cluster-41776.71954,Cluster-41776.82425,Cluster-41776.109372,Cluster-41776.51917
GO:0098655	cation transmembrane transport	biological_process	0.26773	1	17	861	655	40574	Cluster-41776.57774,Cluster-41776.42812,Cluster-41776.36539,Cluster-41776.62284,Cluster-41776.91744,Cluster-41776.92615,Cluster-41776.55377,Cluster-41776.3828,Cluster-41776.90371,Cluster-41776.71021,Cluster-41776.48598,Cluster-41776.23948,Cluster-41776.65196,Cluster-41776.63486,Cluster-41776.58821,Cluster-41776.63522,Cluster-41776.51662
GO:0030258	lipid modification	biological_process	0.26988	1	2	861	45	40574	Cluster-41776.23015,Cluster-41776.32881
GO:0015846	polyamine transport	biological_process	0.27022	1	1	861	13	40574	Cluster-41776.36647
GO:0004635	phosphoribosyl-AMP cyclohydrolase activity	molecular_function	0.27314	1	1	861	15	40574	Cluster-41776.28249
GO:0006542	glutamine biosynthetic process	biological_process	0.27328	1	1	861	16	40574	Cluster-41776.7780
GO:0006401	RNA catabolic process	biological_process	0.2733	1	3	861	77	40574	Cluster-41776.45883,Cluster-41776.35306,Cluster-41776.45475
GO:0000446	nucleoplasmic THO complex	cellular_component	0.27537	1	1	861	12	40574	Cluster-41776.91004
GO:0030008	TRAPP complex	cellular_component	0.2763	1	1	861	13	40574	Cluster-41776.30681
GO:0000045	autophagosome assembly	biological_process	0.27632	1	1	861	19	40574	Cluster-41776.93440
GO:0016236	macroautophagy	biological_process	0.27632	1	1	861	19	40574	Cluster-41776.93440
GO:1905037	autophagosome organization	biological_process	0.27632	1	1	861	19	40574	Cluster-41776.93440
GO:0031344	regulation of cell projection organization	biological_process	0.27754	1	1	861	13	40574	Cluster-41776.64706
GO:0060491	regulation of cell projection assembly	biological_process	0.27754	1	1	861	13	40574	Cluster-41776.64706
GO:1902208	regulation of bacterial-type flagellum assembly	biological_process	0.27754	1	1	861	13	40574	Cluster-41776.64706
GO:0015093	ferrous iron transmembrane transporter activity	molecular_function	0.27829	1	1	861	12	40574	Cluster-41776.31913
GO:0015684	ferrous iron transport	biological_process	0.27829	1	1	861	12	40574	Cluster-41776.31913
GO:0016624	oxidoreductase activity, acting on the aldehyde or oxo group of donors, disulfide as acceptor	molecular_function	0.27843	1	1	861	13	40574	Cluster-41776.64295
GO:0015103	inorganic anion transmembrane transporter activity	molecular_function	0.27887	1	3	861	82	40574	Cluster-41776.11540,Cluster-41776.106895,Cluster-41776.75915
GO:0008217	regulation of blood pressure	biological_process	0.27897	1	1	861	17	40574	Cluster-41776.95954
GO:0006848	pyruvate transport	biological_process	0.27902	1	1	861	15	40574	Cluster-41776.60841
GO:0006850	mitochondrial pyruvate transport	biological_process	0.27902	1	1	861	15	40574	Cluster-41776.60841
GO:0000270	peptidoglycan metabolic process	biological_process	0.27932	1	2	861	47	40574	Cluster-41776.7780,Cluster-41776.86559
GO:0000940	condensed chromosome outer kinetochore	cellular_component	0.27995	1	6	861	189	40574	Cluster-41776.87478,Cluster-41776.42972,Cluster-41776.72681,Cluster-41776.5443,Cluster-41776.79100,Cluster-41776.87006
GO:0080134	regulation of response to stress	biological_process	0.2808	1	3	861	79	40574	Cluster-41776.82425,Cluster-41776.73958,Cluster-41776.32323
GO:0006528	asparagine metabolic process	biological_process	0.28107	1	1	861	14	40574	Cluster-41776.91163
GO:0015098	molybdate ion transmembrane transporter activity	molecular_function	0.28123	1	1	861	14	40574	Cluster-41776.11540
GO:0015689	molybdate ion transport	biological_process	0.28123	1	1	861	14	40574	Cluster-41776.11540
GO:0040013	negative regulation of locomotion	biological_process	0.28188	1	1	861	14	40574	Cluster-41776.91787
GO:0051271	negative regulation of cellular component movement	biological_process	0.28188	1	1	861	14	40574	Cluster-41776.91787
GO:2000146	negative regulation of cell motility	biological_process	0.28188	1	1	861	14	40574	Cluster-41776.91787
GO:0000469	cleavage involved in rRNA processing	biological_process	0.28227	1	1	861	16	40574	Cluster-41776.50496
GO:0098519	nucleotide phosphatase activity, acting on free nucleotides	molecular_function	0.28253	1	2	861	44	40574	Cluster-41776.53064,Cluster-41776.33104
GO:0043462	regulation of ATPase activity	biological_process	0.28664	1	1	861	17	40574	Cluster-41776.98116
GO:1901137	carbohydrate derivative biosynthetic process	biological_process	0.28729	1	23	861	901	40574	Cluster-41776.38451,Cluster-41776.91744,Cluster-41776.62284,Cluster-41776.93250,Cluster-41776.41163,Cluster-41776.55377,Cluster-41776.3828,Cluster-41776.86559,Cluster-41776.57774,Cluster-41776.97856,Cluster-41776.69405,Cluster-41776.36539,Cluster-41776.17504,Cluster-41776.70733,Cluster-41776.74598,Cluster-41776.51662,Cluster-41776.63486,Cluster-41776.7780,Cluster-41776.71021,Cluster-41776.76514,C…
GO:0046496	nicotinamide nucleotide metabolic process	biological_process	0.28773	1	5	861	158	40574	Cluster-41776.77166,Cluster-41776.95211,Cluster-41776.85024,Cluster-41776.63858,Cluster-41776.38451
GO:0000777	condensed chromosome kinetochore	cellular_component	0.28854	1	6	861	192	40574	Cluster-41776.72681,Cluster-41776.5443,Cluster-41776.42972,Cluster-41776.87478,Cluster-41776.87006,Cluster-41776.79100
GO:0000779	condensed chromosome, centromeric region	cellular_component	0.28854	1	6	861	192	40574	Cluster-41776.72681,Cluster-41776.5443,Cluster-41776.42972,Cluster-41776.87478,Cluster-41776.87006,Cluster-41776.79100
GO:0003887	DNA-directed DNA polymerase activity	molecular_function	0.28912	1	6	861	201	40574	Cluster-41776.78595,Cluster-41776.49404,Cluster-41776.110169,Cluster-41776.17504,Cluster-41776.74105,Cluster-41776.41840
GO:0006479	protein methylation	biological_process	0.28922	1	3	861	76	40574	Cluster-41776.68188,Cluster-41776.59731,Cluster-41776.51917
GO:0008213	protein alkylation	biological_process	0.28922	1	3	861	76	40574	Cluster-41776.59731,Cluster-41776.51917,Cluster-41776.68188
GO:1902580	single-organism cellular localization	biological_process	0.28926	1	10	861	330	40574	Cluster-41776.63486,Cluster-41776.63522,Cluster-41776.92615,Cluster-41776.58150,Cluster-41776.57237,Cluster-41776.25673,Cluster-41776.64937,Cluster-41776.18455,Cluster-41776.1531,Cluster-41776.31898
GO:0009415	response to water	biological_process	0.29056	1	1	861	15	40574	Cluster-41776.31602
GO:0009060	aerobic respiration	biological_process	0.29155	1	2	861	48	40574	Cluster-41776.15267,Cluster-41776.63398
GO:0018966	styrene metabolic process	biological_process	0.29204	1	1	861	14	40574	Cluster-41776.25351
GO:0042207	styrene catabolic process	biological_process	0.29204	1	1	861	14	40574	Cluster-41776.25351
GO:1900673	olefin metabolic process	biological_process	0.29204	1	1	861	14	40574	Cluster-41776.25351
GO:0044422	organelle part	cellular_component	0.29213	1	107	861	4521	40574	Cluster-41776.74654,Cluster-41776.92981,Cluster-41776.31193,Cluster-41776.33394,Cluster-41776.57237,Cluster-41776.25673,Cluster-41776.94133,Cluster-41776.86938,Cluster-41776.42972,Cluster-41776.59887,Cluster-41776.67091,Cluster-41776.33830,Cluster-41776.1531,Cluster-41776.48598,Cluster-41776.109208,Cluster-41776.93353,Cluster-41776.82672,Cluster-41776.75906,Cluster-41776.94132,Cluster-41776.33363…
GO:0005186	pheromone activity	molecular_function	0.29223	1	2	861	46	40574	Cluster-41776.66245,Cluster-41776.86739
GO:1902589	single-organism organelle organization	biological_process	0.29327	1	14	861	512	40574	Cluster-41776.33075,Cluster-41776.33830,Cluster-41776.69405,Cluster-41776.86883,Cluster-41776.5590,Cluster-41776.105378,Cluster-41776.77048,Cluster-41776.31898,Cluster-41776.87006,Cluster-41776.71959,Cluster-41776.38451,Cluster-41776.64937,Cluster-41776.64706,Cluster-41776.53347
GO:0016863	intramolecular oxidoreductase activity, transposing C=C bonds	molecular_function	0.29405	1	1	861	17	40574	Cluster-41776.30244
GO:0047750	cholestenol delta-isomerase activity	molecular_function	0.29405	1	1	861	17	40574	Cluster-41776.30244
GO:0070647	protein modification by small protein conjugation or removal	biological_process	0.29415	1	15	861	513	40574	Cluster-41776.28954,Cluster-41776.97069,Cluster-41776.26093,Cluster-41776.96290,Cluster-41776.50151,Cluster-41776.68347,Cluster-41776.95261,Cluster-41776.77072,Cluster-41776.49704,Cluster-41776.49012,Cluster-41776.47160,Cluster-41776.71001,Cluster-41776.69405,Cluster-41776.94390,Cluster-41776.83950
GO:0015297	antiporter activity	molecular_function	0.29489	1	2	861	46	40574	Cluster-41776.104718,Cluster-41776.52342
GO:0071941	nitrogen cycle metabolic process	biological_process	0.29518	1	2	861	48	40574	Cluster-41776.89788,Cluster-41776.97956
GO:0004315	3-oxoacyl-[acyl-carrier-protein] synthase activity	molecular_function	0.29626	1	1	861	17	40574	Cluster-41776.69036
GO:0004359	glutaminase activity	molecular_function	0.29637	1	1	861	15	40574	Cluster-41776.97446
GO:0050801	ion homeostasis	biological_process	0.29798	1	5	861	161	40574	Cluster-41776.109208,Cluster-41776.82672,Cluster-41776.104718,Cluster-41776.91207,Cluster-41776.52342
GO:0055080	cation homeostasis	biological_process	0.29798	1	5	861	161	40574	Cluster-41776.109208,Cluster-41776.82672,Cluster-41776.104718,Cluster-41776.91207,Cluster-41776.52342
GO:0098771	inorganic ion homeostasis	biological_process	0.29798	1	5	861	161	40574	Cluster-41776.52342,Cluster-41776.82672,Cluster-41776.104718,Cluster-41776.109208,Cluster-41776.91207
GO:1902582	single-organism intracellular transport	biological_process	0.29811	1	9	861	291	40574	Cluster-41776.92615,Cluster-41776.58150,Cluster-41776.63486,Cluster-41776.63522,Cluster-41776.64937,Cluster-41776.57237,Cluster-41776.25673,Cluster-41776.1531,Cluster-41776.18455
GO:0022624	proteasome accessory complex	cellular_component	0.2983	1	1	861	21	40574	Cluster-41776.66461
GO:0042274	ribosomal small subunit biogenesis	biological_process	0.29839	1	1	861	18	40574	Cluster-41776.84888
GO:0032270	positive regulation of cellular protein metabolic process	biological_process	0.29919	1	2	861	52	40574	Cluster-41776.66471,Cluster-39551.0
GO:0051247	positive regulation of protein metabolic process	biological_process	0.29919	1	2	861	52	40574	Cluster-41776.66471,Cluster-39551.0
GO:0015696	ammonium transport	biological_process	0.29998	1	1	861	14	40574	Cluster-41776.35542
GO:0043545	molybdopterin cofactor metabolic process	biological_process	0.3001	1	2	861	46	40574	Cluster-41776.84888,Cluster-41776.70578
GO:0009896	positive regulation of catabolic process	biological_process	0.30123	1	5	861	147	40574	Cluster-41776.48598,Cluster-41776.87325,Cluster-41776.90371,Cluster-41776.63486,Cluster-41776.1531
GO:0010508	positive regulation of autophagy	biological_process	0.30123	1	5	861	147	40574	Cluster-41776.87325,Cluster-41776.48598,Cluster-41776.90371,Cluster-41776.63486,Cluster-41776.1531
GO:0031331	positive regulation of cellular catabolic process	biological_process	0.30123	1	5	861	147	40574	Cluster-41776.1531,Cluster-41776.63486,Cluster-41776.90371,Cluster-41776.87325,Cluster-41776.48598
GO:0006996	organelle organization	biological_process	0.30177	1	44	861	1762	40574	Cluster-41776.63522,Cluster-41776.63486,Cluster-41776.78595,Cluster-41776.25673,Cluster-41776.45517,Cluster-41776.53347,Cluster-41776.73448,Cluster-41776.74105,Cluster-41776.33830,Cluster-41776.48598,Cluster-41776.17357,Cluster-41776.33363,Cluster-41776.71959,Cluster-41776.38451,Cluster-41776.11631,Cluster-41776.62467,Cluster-41776.5590,Cluster-41776.86883,Cluster-41776.69405,Cluster-41776.31898,…
GO:0044038	cell wall macromolecule biosynthetic process	biological_process	0.30337	1	2	861	53	40574	Cluster-41776.86559,Cluster-41776.7780
GO:0070589	cellular component macromolecule biosynthetic process	biological_process	0.30337	1	2	861	53	40574	Cluster-41776.7780,Cluster-41776.86559
GO:0009218	pyrimidine ribonucleotide metabolic process	biological_process	0.3034	1	2	861	51	40574	Cluster-41776.124,Cluster-41776.66674
GO:0009220	pyrimidine ribonucleotide biosynthetic process	biological_process	0.3034	1	2	861	51	40574	Cluster-41776.124,Cluster-41776.66674
GO:0000794	condensed nuclear chromosome	cellular_component	0.30341	1	6	861	198	40574	Cluster-41776.87478,Cluster-41776.42972,Cluster-41776.72681,Cluster-41776.5443,Cluster-41776.79100,Cluster-41776.87006
GO:0005581	collagen trimer	cellular_component	0.30384	1	1	861	16	40574	Cluster-41776.49154
GO:0031966	mitochondrial membrane	cellular_component	0.30456	1	17	861	682	40574	Cluster-41776.36539,Cluster-41776.36125,Cluster-41776.69405,Cluster-41776.31898,Cluster-41776.77048,Cluster-41776.25247,Cluster-41776.55377,Cluster-41776.63928,Cluster-41776.58724,Cluster-41776.66904,Cluster-41776.49155,Cluster-41776.93353,Cluster-41776.59086,Cluster-41776.74654,Cluster-41776.58150,Cluster-41776.96496,Cluster-41776.60841
GO:0006858	extracellular transport	biological_process	0.30594	1	1	861	16	40574	Cluster-41776.1531
GO:0005747	mitochondrial respiratory chain complex I	cellular_component	0.30635	1	2	861	54	40574	Cluster-41776.36125,Cluster-41776.63928
GO:0030964	NADH dehydrogenase complex	cellular_component	0.30635	1	2	861	54	40574	Cluster-41776.63928,Cluster-41776.36125
GO:0045271	respiratory chain complex I	cellular_component	0.30635	1	2	861	54	40574	Cluster-41776.36125,Cluster-41776.63928
GO:0007033	vacuole organization	biological_process	0.30743	1	1	861	21	40574	Cluster-41776.93440
GO:0005750	mitochondrial respiratory chain complex III	cellular_component	0.31146	1	1	861	21	40574	Cluster-41776.58724
GO:0006122	mitochondrial electron transport, ubiquinol to cytochrome c	biological_process	0.31146	1	1	861	21	40574	Cluster-41776.58724
GO:0045275	respiratory chain complex III	cellular_component	0.31146	1	1	861	21	40574	Cluster-41776.58724
GO:0019362	pyridine nucleotide metabolic process	biological_process	0.31185	1	5	861	163	40574	Cluster-41776.85024,Cluster-41776.63858,Cluster-41776.95211,Cluster-41776.38451,Cluster-41776.77166
GO:0015833	peptide transport	biological_process	0.3132	1	1	861	15	40574	Cluster-41776.36647
GO:0070206	protein trimerization	biological_process	0.31337	1	3	861	84	40574	Cluster-41776.90371,Cluster-41776.63486,Cluster-41776.63522
GO:0003743	translation initiation factor activity	molecular_function	0.31383	1	4	861	126	40574	Cluster-41776.63510,Cluster-41776.33390,Cluster-41776.82672,Cluster-41776.61564
GO:0000976	transcription regulatory region sequence-specific DNA binding	molecular_function	0.31495	1	1	861	15	40574	Cluster-41776.49476
GO:0006879	cellular iron ion homeostasis	biological_process	0.31509	1	1	861	19	40574	Cluster-41776.91207
GO:0046916	cellular transition metal ion homeostasis	biological_process	0.31509	1	1	861	19	40574	Cluster-41776.91207
GO:0055072	iron ion homeostasis	biological_process	0.31509	1	1	861	19	40574	Cluster-41776.91207
GO:0042623	ATPase activity, coupled	molecular_function	0.31524	1	9	861	320	40574	Cluster-41776.51662,Cluster-41776.3828,Cluster-41776.52278,Cluster-41776.91744,Cluster-41776.69829,Cluster-41776.62284,Cluster-41776.53378,Cluster-41776.57774,Cluster-41776.91840
GO:0035257	nuclear hormone receptor binding	molecular_function	0.31641	1	1	861	15	40574	Cluster-41776.84201
GO:0051427	hormone receptor binding	molecular_function	0.31641	1	1	861	15	40574	Cluster-41776.84201
GO:0016482	cytosolic transport	biological_process	0.31702	1	1	861	16	40574	Cluster-41776.30890
GO:0019866	organelle inner membrane	cellular_component	0.31783	1	11	861	446	40574	Cluster-41776.36125,Cluster-41776.36539,Cluster-41776.58724,Cluster-41776.78745,Cluster-41776.31898,Cluster-41776.93353,Cluster-41776.59086,Cluster-41776.55377,Cluster-41776.74654,Cluster-41776.60841,Cluster-41776.63928
GO:0018196	peptidyl-asparagine modification	biological_process	0.31869	1	1	861	17	40574	Cluster-41776.69405
GO:0018279	protein N-linked glycosylation via asparagine	biological_process	0.31869	1	1	861	17	40574	Cluster-41776.69405
GO:0046806	viral scaffold	cellular_component	0.32012	1	2	861	48	40574	Cluster-41776.63486,Cluster-41776.85078
GO:0030865	cortical cytoskeleton organization	biological_process	0.32046	1	1	861	17	40574	Cluster-41776.33075
GO:0030866	cortical actin cytoskeleton organization	biological_process	0.32046	1	1	861	17	40574	Cluster-41776.33075
GO:0030089	phycobilisome	cellular_component	0.32151	1	1	861	19	40574	Cluster-41776.93251
GO:0016884	carbon-nitrogen ligase activity, with glutamine as amido-N-donor	molecular_function	0.3236	1	1	861	15	40574	Cluster-41776.91163
GO:0042151	nematocyst	cellular_component	0.32469	1	1	861	20	40574	Cluster-41776.49476
GO:0006522	alanine metabolic process	biological_process	0.32522	1	2	861	50	40574	Cluster-41776.86559,Cluster-41776.91163
GO:0009078	pyruvate family amino acid metabolic process	biological_process	0.32522	1	2	861	50	40574	Cluster-41776.91163,Cluster-41776.86559
GO:0007596	blood coagulation	biological_process	0.32556	1	7	861	233	40574	Cluster-41776.26356,Cluster-41776.48598,Cluster-41776.42812,Cluster-41776.63486,Cluster-41776.7851,Cluster-41776.63522,Cluster-41776.21898
GO:0004064	arylesterase activity	molecular_function	0.32583	1	1	861	15	40574	Cluster-41776.92269
GO:0019867	outer membrane	cellular_component	0.32584	1	12	861	439	40574	Cluster-41776.66904,Cluster-41776.25247,Cluster-41776.90371,Cluster-41776.77048,Cluster-41776.69405,Cluster-41776.110995,Cluster-41776.66354,Cluster-41776.58150,Cluster-41776.30572,Cluster-41776.46798,Cluster-41776.7782,Cluster-41776.96496
GO:0008170	N-methyltransferase activity	molecular_function	0.32612	1	3	861	83	40574	Cluster-41776.68188,Cluster-41776.51917,Cluster-41776.59731
GO:0005351	sugar:proton symporter activity	molecular_function	0.32831	1	1	861	16	40574	Cluster-41776.75906
GO:0005402	cation:sugar symporter activity	molecular_function	0.32831	1	1	861	16	40574	Cluster-41776.75906
GO:0015295	solute:proton symporter activity	molecular_function	0.32831	1	1	861	16	40574	Cluster-41776.75906
GO:0008190	eukaryotic initiation factor 4E binding	molecular_function	0.32934	1	1	861	18	40574	Cluster-41776.78595
GO:0045947	negative regulation of translational initiation	biological_process	0.32934	1	1	861	18	40574	Cluster-41776.78595
GO:0000776	kinetochore	cellular_component	0.33049	1	8	861	280	40574	Cluster-41776.74105,Cluster-41776.79100,Cluster-41776.5443,Cluster-41776.33363,Cluster-41776.87006,Cluster-41776.72681,Cluster-41776.87478,Cluster-41776.42972
GO:0006606	protein import into nucleus	biological_process	0.33058	1	7	861	216	40574	Cluster-41776.1531,Cluster-41776.92615,Cluster-41776.63522,Cluster-41776.63486,Cluster-41776.64937,Cluster-41776.25673,Cluster-41776.57237
GO:0034504	protein localization to nucleus	biological_process	0.33058	1	7	861	216	40574	Cluster-41776.64937,Cluster-41776.57237,Cluster-41776.25673,Cluster-41776.92615,Cluster-41776.1531,Cluster-41776.63486,Cluster-41776.63522
GO:0044744	protein targeting to nucleus	biological_process	0.33058	1	7	861	216	40574	Cluster-41776.63486,Cluster-41776.63522,Cluster-41776.92615,Cluster-41776.1531,Cluster-41776.57237,Cluster-41776.25673,Cluster-41776.64937
GO:0051170	nuclear import	biological_process	0.33058	1	7	861	216	40574	Cluster-41776.1531,Cluster-41776.92615,Cluster-41776.63522,Cluster-41776.63486,Cluster-41776.64937,Cluster-41776.25673,Cluster-41776.57237
GO:1902593	single-organism nuclear import	biological_process	0.33058	1	7	861	216	40574	Cluster-41776.64937,Cluster-41776.25673,Cluster-41776.57237,Cluster-41776.1531,Cluster-41776.92615,Cluster-41776.63522,Cluster-41776.63486
GO:0015144	carbohydrate transmembrane transporter activity	molecular_function	0.33074	1	3	861	87	40574	Cluster-41776.87620,Cluster-41776.75906,Cluster-41776.78595
GO:1901476	carbohydrate transporter activity	molecular_function	0.33074	1	3	861	87	40574	Cluster-41776.87620,Cluster-41776.75906,Cluster-41776.78595
GO:0006952	defense response	biological_process	0.33081	1	17	861	682	40574	Cluster-41776.35542,Cluster-41776.64706,Cluster-41776.42533,Cluster-41776.95381,Cluster-41776.63522,Cluster-41776.20687,Cluster-41776.32323,Cluster-41776.22806,Cluster-41776.95845,Cluster-41776.92699,Cluster-41776.67197,Cluster-41776.18867,Cluster-41776.94161,Cluster-41776.31222,Cluster-41776.73958,Cluster-41776.87006,Cluster-41776.82425
GO:0000394	RNA splicing, via endonucleolytic cleavage and ligation	biological_process	0.33117	1	1	861	18	40574	Cluster-41776.70890
GO:0006388	tRNA splicing, via endonucleolytic cleavage and ligation	biological_process	0.33117	1	1	861	18	40574	Cluster-41776.70890
GO:0051189	prosthetic group metabolic process	biological_process	0.33132	1	2	861	50	40574	Cluster-41776.84888,Cluster-41776.70578
GO:0070569	uridylyltransferase activity	molecular_function	0.33186	1	1	861	18	40574	Cluster-41776.86883
GO:0032465	regulation of cytokinesis	biological_process	0.33256	1	1	861	18	40574	Cluster-41776.28954
GO:0098687	chromosomal region	cellular_component	0.33633	1	11	861	405	40574	Cluster-41776.87006,Cluster-41776.46245,Cluster-41776.33363,Cluster-41776.42972,Cluster-41776.87478,Cluster-41776.72681,Cluster-41776.74105,Cluster-41776.79100,Cluster-41776.8523,Cluster-41776.5443,Cluster-41776.50099
GO:0000097	sulfur amino acid biosynthetic process	biological_process	0.33694	1	1	861	17	40574	Cluster-41776.91667
GO:0034655	nucleobase-containing compound catabolic process	biological_process	0.33748	1	13	861	468	40574	Cluster-41776.65196,Cluster-41776.35306,Cluster-41776.42533,Cluster-41776.63486,Cluster-41776.87006,Cluster-41776.110850,Cluster-41776.61946,Cluster-41776.45883,Cluster-41776.66620,Cluster-41776.45475,Cluster-41776.64500,Cluster-41776.90371,Cluster-41776.48598
GO:0000096	sulfur amino acid metabolic process	biological_process	0.33754	1	2	861	54	40574	Cluster-41776.43450,Cluster-41776.91667
GO:0001076	transcription factor activity, RNA polymerase II transcription factor binding	molecular_function	0.33758	1	6	861	205	40574	Cluster-41776.46826,Cluster-41776.68062,Cluster-41776.69405,Cluster-41776.48598,Cluster-41776.86938,Cluster-41776.96201
GO:0001104	RNA polymerase II transcription cofactor activity	molecular_function	0.33758	1	6	861	205	40574	Cluster-41776.86938,Cluster-41776.96201,Cluster-41776.48598,Cluster-41776.69405,Cluster-41776.68062,Cluster-41776.46826
GO:1902115	regulation of organelle assembly	biological_process	0.33799	1	1	861	16	40574	Cluster-41776.64706
GO:0008017	microtubule binding	molecular_function	0.33835	1	7	861	231	40574	Cluster-41776.98116,Cluster-41776.15266,Cluster-41776.97314,Cluster-41776.64500,Cluster-41776.97069,Cluster-41776.63510,Cluster-41776.63486
GO:0071900	regulation of protein serine/threonine kinase activity	biological_process	0.33837	1	1	861	18	40574	Cluster-39551.0
GO:0031225	anchored component of membrane	cellular_component	0.34167	1	1	861	17	40574	Cluster-41776.42047
GO:0000162	tryptophan biosynthetic process	biological_process	0.3417	1	2	861	53	40574	Cluster-41776.94547,Cluster-41776.91664
GO:0006571	tyrosine biosynthetic process	biological_process	0.3417	1	2	861	53	40574	Cluster-41776.91664,Cluster-41776.94547
GO:0009073	aromatic amino acid family biosynthetic process	biological_process	0.3417	1	2	861	53	40574	Cluster-41776.91664,Cluster-41776.94547
GO:0009094	L-phenylalanine biosynthetic process	biological_process	0.3417	1	2	861	53	40574	Cluster-41776.94547,Cluster-41776.91664
GO:0009095	aromatic amino acid family biosynthetic process, prephenate pathway	biological_process	0.3417	1	2	861	53	40574	Cluster-41776.94547,Cluster-41776.91664
GO:0046219	indolalkylamine biosynthetic process	biological_process	0.3417	1	2	861	53	40574	Cluster-41776.91664,Cluster-41776.94547
GO:1902223	erythrose 4-phosphate/phosphoenolpyruvate family amino acid biosynthetic process	biological_process	0.3417	1	2	861	53	40574	Cluster-41776.94547,Cluster-41776.91664
GO:0008250	oligosaccharyltransferase complex	cellular_component	0.34174	1	1	861	21	40574	Cluster-41776.69405
GO:0051606	detection of stimulus	biological_process	0.34198	1	1	861	19	40574	Cluster-41776.26388
GO:0016646	oxidoreductase activity, acting on the CH-NH group of donors, NAD or NADP as acceptor	molecular_function	0.34449	1	2	861	51	40574	Cluster-41776.30060,Cluster-41776.62805
GO:0016579	protein deubiquitination	biological_process	0.34483	1	4	861	116	40574	Cluster-41776.69405,Cluster-41776.71001,Cluster-41776.95261,Cluster-41776.26093
GO:0036459	thiol-dependent ubiquitinyl hydrolase activity	molecular_function	0.34483	1	4	861	116	40574	Cluster-41776.95261,Cluster-41776.71001,Cluster-41776.69405,Cluster-41776.26093
GO:0070646	protein modification by small protein removal	biological_process	0.34483	1	4	861	116	40574	Cluster-41776.26093,Cluster-41776.95261,Cluster-41776.69405,Cluster-41776.71001
GO:0101005	ubiquitinyl hydrolase activity	molecular_function	0.34483	1	4	861	116	40574	Cluster-41776.95261,Cluster-41776.69405,Cluster-41776.71001,Cluster-41776.26093
GO:0004185	serine-type carboxypeptidase activity	molecular_function	0.34484	1	1	861	20	40574	Cluster-41776.59090
GO:0055082	cellular chemical homeostasis	biological_process	0.34503	1	4	861	135	40574	Cluster-41776.91207,Cluster-39551.0,Cluster-41776.109208,Cluster-41776.82672
GO:0005507	copper ion binding	molecular_function	0.34569	1	4	861	137	40574	Cluster-41776.56247,Cluster-41776.64863,Cluster-41776.68187,Cluster-41776.44132
GO:0000278	mitotic cell cycle	biological_process	0.34582	1	6	861	206	40574	Cluster-41776.64937,Cluster-41776.72681,Cluster-41776.92615,Cluster-41776.79100,Cluster-41776.91787,Cluster-41776.87006
GO:1903047	mitotic cell cycle process	biological_process	0.34582	1	6	861	206	40574	Cluster-41776.92615,Cluster-41776.91787,Cluster-41776.79100,Cluster-41776.87006,Cluster-41776.64937,Cluster-41776.72681
GO:0001934	positive regulation of protein phosphorylation	biological_process	0.34606	1	1	861	19	40574	Cluster-39551.0
GO:0042327	positive regulation of phosphorylation	biological_process	0.34606	1	1	861	19	40574	Cluster-39551.0
GO:0003989	acetyl-CoA carboxylase activity	molecular_function	0.34655	1	1	861	19	40574	Cluster-41776.86559
GO:0009317	acetyl-CoA carboxylase complex	cellular_component	0.34655	1	1	861	19	40574	Cluster-41776.86559
GO:0016421	CoA carboxylase activity	molecular_function	0.34655	1	1	861	19	40574	Cluster-41776.86559
GO:0016885	ligase activity, forming carbon-carbon bonds	molecular_function	0.34655	1	1	861	19	40574	Cluster-41776.86559
GO:0072528	pyrimidine-containing compound biosynthetic process	biological_process	0.34723	1	3	861	94	40574	Cluster-41776.66674,Cluster-41776.124,Cluster-41776.68062
GO:0036374	glutathione hydrolase activity	molecular_function	0.34739	1	1	861	18	40574	Cluster-41776.31055
GO:0002682	regulation of immune system process	biological_process	0.34739	1	4	861	132	40574	Cluster-41776.54679,Cluster-41776.82425,Cluster-41776.32323,Cluster-41776.73958
GO:0016846	carbon-sulfur lyase activity	molecular_function	0.34817	1	2	861	52	40574	Cluster-41776.98899,Cluster-41776.50694
GO:0055076	transition metal ion homeostasis	biological_process	0.34823	1	1	861	22	40574	Cluster-41776.91207
GO:0005785	signal recognition particle receptor complex	cellular_component	0.34881	1	1	861	16	40574	Cluster-41776.69645
GO:0008061	chitin binding	molecular_function	0.34941	1	2	861	55	40574	Cluster-41776.67857,Cluster-41776.33431
GO:0016592	mediator complex	cellular_component	0.34941	1	6	861	208	40574	Cluster-41776.69405,Cluster-41776.48598,Cluster-41776.86938,Cluster-41776.96201,Cluster-41776.46826,Cluster-41776.68062
GO:0008519	ammonium transmembrane transporter activity	molecular_function	0.35174	1	1	861	17	40574	Cluster-41776.35542
GO:0006406	mRNA export from nucleus	biological_process	0.35285	1	2	861	48	40574	Cluster-41776.66461,Cluster-41776.91004
GO:0006611	protein export from nucleus	biological_process	0.35285	1	2	861	48	40574	Cluster-41776.91004,Cluster-41776.66461
GO:0071166	ribonucleoprotein complex localization	biological_process	0.35285	1	2	861	48	40574	Cluster-41776.91004,Cluster-41776.66461
GO:0071426	ribonucleoprotein complex export from nucleus	biological_process	0.35285	1	2	861	48	40574	Cluster-41776.66461,Cluster-41776.91004
GO:0071427	mRNA-containing ribonucleoprotein complex export from nucleus	biological_process	0.35285	1	2	861	48	40574	Cluster-41776.91004,Cluster-41776.66461
GO:0004356	glutamate-ammonia ligase activity	molecular_function	0.35305	1	1	861	22	40574	Cluster-41776.7780
GO:0042302	structural constituent of cuticle	molecular_function	0.35382	1	2	861	61	40574	Cluster-41776.98090,Cluster-18203.0
GO:0048038	quinone binding	molecular_function	0.35423	1	1	861	18	40574	Cluster-41776.52342
GO:0006275	regulation of DNA replication	biological_process	0.35539	1	2	861	59	40574	Cluster-41776.11805,Cluster-41776.101612
GO:0051119	sugar transmembrane transporter activity	molecular_function	0.356	1	1	861	18	40574	Cluster-41776.75906
GO:0071821	FANCM-MHF complex	cellular_component	0.35622	1	1	861	25	40574	Cluster-41776.8158
GO:0030126	COPI vesicle coat	cellular_component	0.35668	1	1	861	19	40574	Cluster-41776.59986
GO:0030137	COPI-coated vesicle	cellular_component	0.35668	1	1	861	19	40574	Cluster-41776.59986
GO:0030663	COPI-coated vesicle membrane	cellular_component	0.35668	1	1	861	19	40574	Cluster-41776.59986
GO:0001522	pseudouridine synthesis	biological_process	0.35691	1	2	861	56	40574	Cluster-41776.93837,Cluster-41776.82425
GO:0008360	regulation of cell shape	biological_process	0.3588	1	1	861	17	40574	Cluster-41776.81161
GO:0009396	folic acid-containing compound biosynthetic process	biological_process	0.35919	1	3	861	94	40574	Cluster-41776.60907,Cluster-41776.62805,Cluster-41776.30060
GO:0016071	mRNA metabolic process	biological_process	0.35948	1	11	861	410	40574	Cluster-41776.8348,Cluster-41776.45475,Cluster-41776.48598,Cluster-41776.85078,Cluster-41776.63486,Cluster-41776.60801,Cluster-41776.35306,Cluster-41776.22983,Cluster-41776.69645,Cluster-41776.45883,Cluster-41776.87325
GO:0015035	protein disulfide oxidoreductase activity	molecular_function	0.35964	1	2	861	57	40574	Cluster-41776.49341,Cluster-41776.49344
GO:0015036	disulfide oxidoreductase activity	molecular_function	0.35964	1	2	861	57	40574	Cluster-41776.49341,Cluster-41776.49344
GO:0030493	bacteriochlorophyll metabolic process	biological_process	0.35998	1	1	861	21	40574	Cluster-41776.93353
GO:0030494	bacteriochlorophyll biosynthetic process	biological_process	0.35998	1	1	861	21	40574	Cluster-41776.93353
GO:0051861	glycolipid binding	molecular_function	0.36062	1	1	861	20	40574	Cluster-41776.8082
GO:0016211	ammonia ligase activity	molecular_function	0.36089	1	1	861	23	40574	Cluster-41776.7780
GO:0016880	acid-ammonia (or amide) ligase activity	molecular_function	0.36089	1	1	861	23	40574	Cluster-41776.7780
GO:0006417	regulation of translation	biological_process	0.36101	1	6	861	228	40574	Cluster-41776.33390,Cluster-41776.63510,Cluster-41776.66471,Cluster-41776.61564,Cluster-41776.82672,Cluster-41776.78595
GO:0034248	regulation of cellular amide metabolic process	biological_process	0.36101	1	6	861	228	40574	Cluster-41776.63510,Cluster-41776.33390,Cluster-41776.61564,Cluster-41776.82672,Cluster-41776.78595,Cluster-41776.66471
GO:0004540	ribonuclease activity	molecular_function	0.36282	1	6	861	225	40574	Cluster-41776.53002,Cluster-41776.8348,Cluster-41776.96201,Cluster-41776.49404,Cluster-41776.17504,Cluster-41776.45883
GO:0006405	RNA export from nucleus	biological_process	0.3629	1	2	861	49	40574	Cluster-41776.91004,Cluster-41776.66461
GO:0045158	electron transporter, transferring electrons within cytochrome b6/f complex of photosystem II activity	molecular_function	0.36358	1	1	861	20	40574	Cluster-41776.97069
GO:0019069	viral capsid assembly	biological_process	0.36392	1	4	861	138	40574	Cluster-41776.85078,Cluster-41776.90371,Cluster-41776.63486,Cluster-41776.77582
GO:0031965	nuclear membrane	cellular_component	0.36435	1	1	861	18	40574	Cluster-41776.78745
GO:0006575	cellular modified amino acid metabolic process	biological_process	0.36457	1	7	861	260	40574	Cluster-41776.31055,Cluster-41776.30060,Cluster-41776.62805,Cluster-41776.85024,Cluster-41776.60907,Cluster-41776.62813,Cluster-41776.95211
GO:0010608	posttranscriptional regulation of gene expression	biological_process	0.36609	1	6	861	229	40574	Cluster-41776.66471,Cluster-41776.82672,Cluster-41776.78595,Cluster-41776.61564,Cluster-41776.33390,Cluster-41776.63510
GO:0005524	ATP binding	molecular_function	0.36769	1	71	861	2776	40574	Cluster-41776.81943,Cluster-41776.98467,Cluster-41776.91840,Cluster-41776.93171,Cluster-41776.83488,Cluster-41776.29533,Cluster-41776.97314,Cluster-41776.23864,Cluster-41776.57834,Cluster-41776.35306,Cluster-41776.65037,Cluster-41776.80482,Cluster-41776.50099,Cluster-41776.53064,Cluster-41776.53378,Cluster-41776.28499,Cluster-41776.41176,Cluster-41776.49151,Cluster-41776.10732,Cluster-41776.63633…
GO:0009611	response to wounding	biological_process	0.368	1	8	861	287	40574	Cluster-41776.26356,Cluster-41776.48598,Cluster-41776.42812,Cluster-41776.43969,Cluster-41776.21898,Cluster-41776.63486,Cluster-41776.7851,Cluster-41776.63522
GO:0042060	wound healing	biological_process	0.368	1	8	861	287	40574	Cluster-41776.63522,Cluster-41776.7851,Cluster-41776.63486,Cluster-41776.21898,Cluster-41776.43969,Cluster-41776.42812,Cluster-41776.26356,Cluster-41776.48598
GO:0009061	anaerobic respiration	biological_process	0.3683	1	2	861	60	40574	Cluster-41776.6181,Cluster-41776.68188
GO:0015948	methanogenesis	biological_process	0.3683	1	2	861	60	40574	Cluster-41776.6181,Cluster-41776.68188
GO:0015975	energy derivation by oxidation of reduced inorganic compounds	biological_process	0.3683	1	2	861	60	40574	Cluster-41776.68188,Cluster-41776.6181
GO:0043447	alkane biosynthetic process	biological_process	0.3683	1	2	861	60	40574	Cluster-41776.6181,Cluster-41776.68188
GO:0008855	exodeoxyribonuclease VII activity	molecular_function	0.36876	1	7	861	234	40574	Cluster-41776.48598,Cluster-41776.90371,Cluster-41776.110850,Cluster-41776.87006,Cluster-41776.63486,Cluster-41776.64500,Cluster-41776.65196
GO:0009318	exodeoxyribonuclease VII complex	cellular_component	0.36876	1	7	861	234	40574	Cluster-41776.110850,Cluster-41776.90371,Cluster-41776.48598,Cluster-41776.65196,Cluster-41776.63486,Cluster-41776.87006,Cluster-41776.64500
GO:0008135	translation factor activity, RNA binding	molecular_function	0.36927	1	5	861	187	40574	Cluster-41776.66471,Cluster-41776.61564,Cluster-41776.82672,Cluster-41776.33390,Cluster-41776.63510
GO:0072524	pyridine-containing compound metabolic process	biological_process	0.37187	1	5	861	176	40574	Cluster-41776.85024,Cluster-41776.63858,Cluster-41776.95211,Cluster-41776.38451,Cluster-41776.77166
GO:0005742	mitochondrial outer membrane translocase complex	cellular_component	0.37208	1	3	861	100	40574	Cluster-41776.96496,Cluster-41776.25247,Cluster-41776.58150
GO:0008677	2-dehydropantoate 2-reductase activity	molecular_function	0.37285	1	1	861	18	40574	Cluster-41776.95211
GO:0042575	DNA polymerase complex	cellular_component	0.37349	1	6	861	221	40574	Cluster-41776.78595,Cluster-41776.49404,Cluster-41776.110169,Cluster-41776.17504,Cluster-41776.74105,Cluster-41776.41840
GO:0043631	RNA polyadenylation	biological_process	0.37365	1	1	861	20	40574	Cluster-41776.60801
GO:0050661	NADP binding	molecular_function	0.37371	1	2	861	58	40574	Cluster-41776.85024,Cluster-41776.92657
GO:0032559	adenyl ribonucleotide binding	molecular_function	0.37422	1	71	861	2781	40574	Cluster-41776.98467,Cluster-41776.81943,Cluster-41776.29533,Cluster-41776.23864,Cluster-41776.97314,Cluster-41776.83488,Cluster-41776.91840,Cluster-41776.93171,Cluster-41776.80482,Cluster-41776.35306,Cluster-41776.65037,Cluster-41776.57834,Cluster-41776.28499,Cluster-41776.53064,Cluster-41776.53378,Cluster-41776.41176,Cluster-41776.50099,Cluster-41776.67494,Cluster-41776.63633,Cluster-41776.10732…
GO:0016137	glycoside metabolic process	biological_process	0.37483	1	1	861	20	40574	Cluster-41776.38451
GO:0016138	glycoside biosynthetic process	biological_process	0.37483	1	1	861	20	40574	Cluster-41776.38451
GO:0019872	streptomycin biosynthetic process	biological_process	0.37483	1	1	861	20	40574	Cluster-41776.38451
GO:0030647	aminoglycoside antibiotic metabolic process	biological_process	0.37483	1	1	861	20	40574	Cluster-41776.38451
GO:0030648	aminoglycoside antibiotic biosynthetic process	biological_process	0.37483	1	1	861	20	40574	Cluster-41776.38451
GO:0046173	polyol biosynthetic process	biological_process	0.37483	1	1	861	20	40574	Cluster-41776.38451
GO:0046343	streptomycin metabolic process	biological_process	0.37483	1	1	861	20	40574	Cluster-41776.38451
GO:0033180	proton-transporting V-type ATPase, V1 domain	cellular_component	0.37682	1	2	861	54	40574	Cluster-41776.23948,Cluster-41776.92615
GO:0007599	hemostasis	biological_process	0.37841	1	7	861	249	40574	Cluster-41776.21898,Cluster-41776.7851,Cluster-41776.63522,Cluster-41776.63486,Cluster-41776.42812,Cluster-41776.48598,Cluster-41776.26356
GO:0050878	regulation of body fluid levels	biological_process	0.37841	1	7	861	249	40574	Cluster-41776.63522,Cluster-41776.7851,Cluster-41776.63486,Cluster-41776.21898,Cluster-41776.42812,Cluster-41776.26356,Cluster-41776.48598
GO:0016725	oxidoreductase activity, acting on CH or CH2 groups	molecular_function	0.37864	1	1	861	18	40574	Cluster-41776.84579
GO:0006030	chitin metabolic process	biological_process	0.37884	1	2	861	58	40574	Cluster-41776.67857,Cluster-41776.17504
GO:1901071	glucosamine-containing compound metabolic process	biological_process	0.37884	1	2	861	58	40574	Cluster-41776.17504,Cluster-41776.67857
GO:0003690	double-stranded DNA binding	molecular_function	0.37905	1	3	861	104	40574	Cluster-41776.109574,Cluster-41776.49476,Cluster-41776.77048
GO:0030554	adenyl nucleotide binding	molecular_function	0.3792	1	72	861	2830	40574	Cluster-41776.67494,Cluster-41776.63633,Cluster-41776.10732,Cluster-41776.49151,Cluster-41776.77582,Cluster-41776.67074,Cluster-41776.86559,Cluster-41776.91664,Cluster-41776.63522,Cluster-41776.73890,Cluster-41776.69830,Cluster-41776.100208,Cluster-41776.72264,Cluster-41776.45475,Cluster-41776.82408,Cluster-41776.81943,Cluster-41776.98467,Cluster-41776.97314,Cluster-41776.23864,Cluster-41776.2953…
GO:0016247	channel regulator activity	molecular_function	0.37946	1	7	861	273	40574	Cluster-41776.49476,Cluster-41776.50144,Cluster-41776.94547,Cluster-41776.94390,Cluster-41776.27762,Cluster-41776.63725,Cluster-5186.1
GO:0099106	ion channel regulator activity	molecular_function	0.37946	1	7	861	273	40574	Cluster-41776.27762,Cluster-41776.63725,Cluster-5186.1,Cluster-41776.49476,Cluster-41776.50144,Cluster-41776.94547,Cluster-41776.94390
GO:0046332	SMAD binding	molecular_function	0.38021	1	1	861	21	40574	Cluster-41776.64706
GO:0016667	oxidoreductase activity, acting on a sulfur group of donors	molecular_function	0.38071	1	4	861	147	40574	Cluster-41776.49341,Cluster-41776.49344,Cluster-41776.82296,Cluster-41776.37317
GO:0007610	behavior	biological_process	0.38112	1	2	861	59	40574	Cluster-41776.26661,Cluster-39551.0
GO:0009074	aromatic amino acid family catabolic process	biological_process	0.38122	1	1	861	20	40574	Cluster-41776.65705
GO:0044262	cellular carbohydrate metabolic process	biological_process	0.38204	1	7	861	273	40574	Cluster-41776.38451,Cluster-41776.63858,Cluster-41776.95211,Cluster-41776.74328,Cluster-41776.77166,Cluster-41776.57011,Cluster-41776.71750
GO:0050817	coagulation	biological_process	0.38209	1	7	861	250	40574	Cluster-41776.48598,Cluster-41776.26356,Cluster-41776.42812,Cluster-41776.63486,Cluster-41776.63522,Cluster-41776.7851,Cluster-41776.21898
GO:0042559	pteridine-containing compound biosynthetic process	biological_process	0.38217	1	3	861	98	40574	Cluster-41776.30060,Cluster-41776.62805,Cluster-41776.60907
GO:0046912	transferase activity, transferring acyl groups, acyl groups converted into alkyl on transfer	molecular_function	0.38227	1	1	861	19	40574	Cluster-41776.76514
GO:0032182	ubiquitin-like protein binding	molecular_function	0.38231	1	3	861	90	40574	Cluster-41776.64963,Cluster-41776.110967,Cluster-41776.64970
GO:0032101	regulation of response to external stimulus	biological_process	0.3837	1	2	861	60	40574	Cluster-39551.0,Cluster-41776.82425
GO:0019089	transmission of virus	biological_process	0.38412	1	1	861	23	40574	Cluster-41776.63486
GO:0044007	dissemination or transmission of symbiont from host	biological_process	0.38412	1	1	861	23	40574	Cluster-41776.63486
GO:0051821	dissemination or transmission of organism from other organism involved in symbiotic interaction	biological_process	0.38412	1	1	861	23	40574	Cluster-41776.63486
GO:0000772	mating pheromone activity	molecular_function	0.38481	1	1	861	21	40574	Cluster-41776.86739
GO:0006760	folic acid-containing compound metabolic process	biological_process	0.38512	1	3	861	99	40574	Cluster-41776.60907,Cluster-41776.62805,Cluster-41776.30060
GO:0005816	spindle pole body	cellular_component	0.38544	1	1	861	18	40574	Cluster-41776.42812
GO:0005823	central plaque of spindle pole body	cellular_component	0.38544	1	1	861	18	40574	Cluster-41776.42812
GO:0032446	protein modification by small protein conjugation	biological_process	0.38587	1	11	861	397	40574	Cluster-41776.50151,Cluster-41776.96290,Cluster-41776.68347,Cluster-41776.77072,Cluster-41776.49704,Cluster-41776.28954,Cluster-41776.97069,Cluster-41776.94390,Cluster-41776.83950,Cluster-41776.49012,Cluster-41776.47160
GO:0004127	cytidylate kinase activity	molecular_function	0.38864	1	1	861	19	40574	Cluster-41776.81752
GO:0000288	nuclear-transcribed mRNA catabolic process, deadenylation-dependent decay	biological_process	0.3914	1	1	861	21	40574	Cluster-41776.45883
GO:0030151	molybdenum ion binding	molecular_function	0.39402	1	1	861	19	40574	Cluster-41776.89788
GO:0006366	transcription from RNA polymerase II promoter	biological_process	0.39477	1	10	861	373	40574	Cluster-41776.69405,Cluster-41776.56233,Cluster-41776.48598,Cluster-41776.68062,Cluster-41776.96201,Cluster-41776.91004,Cluster-41776.86938,Cluster-41776.73437,Cluster-41776.46826,Cluster-41776.60801
GO:0005201	extracellular matrix structural constituent	molecular_function	0.39494	1	2	861	59	40574	Cluster-41776.8414,Cluster-41776.49154
GO:0008641	small protein activating enzyme activity	molecular_function	0.39509	1	1	861	19	40574	Cluster-41776.95211
GO:0000786	nucleosome	cellular_component	0.39534	1	2	861	69	40574	Cluster-41776.73448,Cluster-41776.13352
GO:0032801	receptor catabolic process	biological_process	0.39669	1	2	861	65	40574	Cluster-41776.109372,Cluster-41776.51917
GO:0006364	rRNA processing	biological_process	0.39811	1	4	861	149	40574	Cluster-41776.84888,Cluster-41776.72559,Cluster-41776.50496,Cluster-41776.87006
GO:0016072	rRNA metabolic process	biological_process	0.39811	1	4	861	149	40574	Cluster-41776.84888,Cluster-41776.72559,Cluster-41776.50496,Cluster-41776.87006
GO:0005047	signal recognition particle binding	molecular_function	0.39829	1	1	861	19	40574	Cluster-41776.69645
GO:0003950	NAD+ ADP-ribosyltransferase activity	molecular_function	0.3984	1	2	861	62	40574	Cluster-41776.66891,Cluster-41776.62219
GO:0051168	nuclear export	biological_process	0.40033	1	2	861	54	40574	Cluster-41776.91004,Cluster-41776.66461
GO:0005885	Arp2/3 protein complex	cellular_component	0.40053	1	1	861	28	40574	Cluster-41776.33830
GO:0044431	Golgi apparatus part	cellular_component	0.40175	1	6	861	217	40574	Cluster-41776.63486,Cluster-41776.75906,Cluster-41776.109372,Cluster-41776.59986,Cluster-41776.24952,Cluster-41776.77048
GO:0005666	DNA-directed RNA polymerase III complex	cellular_component	0.40189	1	1	861	24	40574	Cluster-41776.31880
GO:0032065	cortical protein anchoring	biological_process	0.40378	1	1	861	20	40574	Cluster-41776.81096
GO:0050830	defense response to Gram-positive bacterium	biological_process	0.40392	1	1	861	24	40574	Cluster-41776.31222
GO:0008565	protein transporter activity	molecular_function	0.40394	1	5	861	179	40574	Cluster-41776.30890,Cluster-41776.92615,Cluster-34436.0,Cluster-41776.78595,Cluster-41776.64937
GO:0016286	small conductance calcium-activated potassium channel activity	molecular_function	0.40412	1	1	861	21	40574	Cluster-41776.7188
GO:0002698	negative regulation of immune effector process	biological_process	0.40512	1	1	861	23	40574	Cluster-41776.82425
GO:0002832	negative regulation of response to biotic stimulus	biological_process	0.40512	1	1	861	23	40574	Cluster-41776.82425
GO:0030683	evasion or tolerance by virus of host immune response	biological_process	0.40512	1	1	861	23	40574	Cluster-41776.82425
GO:0031348	negative regulation of defense response	biological_process	0.40512	1	1	861	23	40574	Cluster-41776.82425
GO:0043901	negative regulation of multi-organism process	biological_process	0.40512	1	1	861	23	40574	Cluster-41776.82425
GO:0048525	negative regulation of viral process	biological_process	0.40512	1	1	861	23	40574	Cluster-41776.82425
GO:0050687	negative regulation of defense response to virus	biological_process	0.40512	1	1	861	23	40574	Cluster-41776.82425
GO:0033643	host cell part	cellular_component	0.40524	1	8	861	325	40574	Cluster-41776.94390,Cluster-41776.82425,Cluster-41776.71954,Cluster-41776.29678,Cluster-41776.101612,Cluster-41776.109372,Cluster-41776.75848,Cluster-41776.51917
GO:0016813	hydrolase activity, acting on carbon-nitrogen (but not peptide) bonds, in linear amidines	molecular_function	0.40756	1	1	861	23	40574	Cluster-41776.75848
GO:0003924	GTPase activity	molecular_function	0.4091	1	17	861	656	40574	Cluster-41776.72295,Cluster-41776.66674,Cluster-41776.60613,Cluster-41776.26317,Cluster-41776.69645,Cluster-41776.72292,Cluster-41776.33104,Cluster-41776.29145,Cluster-41776.63344,Cluster-41776.93171,Cluster-41776.69405,Cluster-41776.91840,Cluster-41776.32662,Cluster-41776.77048,Cluster-41776.30634,Cluster-41776.99941,Cluster-41776.32128
GO:0005622	intracellular	cellular_component	0.41033	1	258	861	11667	40574	Cluster-41776.97314,Cluster-41776.110850,Cluster-41776.6345,Cluster-41776.7340,Cluster-41776.55735,Cluster-41776.4860,Cluster-41776.87006,Cluster-41776.105483,Cluster-41776.13352,Cluster-41776.7782,Cluster-41776.31898,Cluster-41776.106306,Cluster-41776.24952,Cluster-41776.71954,Cluster-41776.73437,Cluster-41776.3828,Cluster-41776.67494,Cluster-41776.92450,Cluster-41776.71751,Cluster-41776.61765,C…
GO:0034629	cellular protein complex localization	biological_process	0.41059	1	1	861	24	40574	Cluster-41776.13420
GO:0006308	DNA catabolic process	biological_process	0.41076	1	10	861	369	40574	Cluster-41776.90371,Cluster-41776.48598,Cluster-41776.66620,Cluster-41776.64500,Cluster-41776.110850,Cluster-41776.61946,Cluster-41776.65196,Cluster-41776.42533,Cluster-41776.63486,Cluster-41776.87006
GO:0016796	exonuclease activity, active with either ribo- or deoxyribonucleic acids and producing 5'-phosphomonoesters	molecular_function	0.41121	1	8	861	283	40574	Cluster-41776.45883,Cluster-41776.110850,Cluster-41776.63486,Cluster-41776.87006,Cluster-41776.65196,Cluster-41776.48598,Cluster-41776.90371,Cluster-41776.64500
GO:0030472	mitotic spindle organization in nucleus	biological_process	0.41182	1	1	861	22	40574	Cluster-41776.72681
GO:0016881	acid-amino acid ligase activity	molecular_function	0.41219	1	2	861	63	40574	Cluster-41776.86559,Cluster-41776.97069
GO:0045263	proton-transporting ATP synthase complex, coupling factor F(o)	cellular_component	0.41264	1	4	861	161	40574	Cluster-41776.55377,Cluster-41776.36539,Cluster-41776.63486,Cluster-41776.71021
GO:0007050	cell cycle arrest	biological_process	0.41357	1	1	861	23	40574	Cluster-41776.42044
GO:0016671	oxidoreductase activity, acting on a sulfur group of donors, disulfide as acceptor	molecular_function	0.41373	1	1	861	24	40574	Cluster-41776.37317
GO:0009288	bacterial-type flagellum	cellular_component	0.4139	1	3	861	97	40574	Cluster-41776.15267,Cluster-41776.25673,Cluster-41776.50951
GO:0051240	positive regulation of multicellular organismal process	biological_process	0.41505	1	2	861	64	40574	Cluster-41776.73958,Cluster-41776.32323
GO:0042803	protein homodimerization activity	molecular_function	0.41539	1	6	861	213	40574	Cluster-41776.25673,Cluster-41776.91004,Cluster-41776.7782,Cluster-41776.64937,Cluster-41776.63486,Cluster-41776.1531
GO:0048870	cell motility	biological_process	0.41598	1	7	861	250	40574	Cluster-41776.50951,Cluster-41776.87325,Cluster-41776.25673,Cluster-41776.42812,Cluster-41776.63486,Cluster-41776.15267,Cluster-41776.91787
GO:0051674	localization of cell	biological_process	0.41598	1	7	861	250	40574	Cluster-41776.63486,Cluster-41776.91787,Cluster-41776.15267,Cluster-41776.25673,Cluster-41776.42812,Cluster-41776.87325,Cluster-41776.50951
GO:0006022	aminoglycan metabolic process	biological_process	0.41698	1	5	861	184	40574	Cluster-41776.67857,Cluster-41776.17504,Cluster-41776.86559,Cluster-41776.41163,Cluster-41776.7780
GO:1901988	negative regulation of cell cycle phase transition	biological_process	0.41725	1	2	861	55	40574	Cluster-41776.64937,Cluster-41776.91787
GO:1901991	negative regulation of mitotic cell cycle phase transition	biological_process	0.41725	1	2	861	55	40574	Cluster-41776.91787,Cluster-41776.64937
GO:0004529	exodeoxyribonuclease activity	molecular_function	0.41755	1	7	861	247	40574	Cluster-41776.48598,Cluster-41776.110850,Cluster-41776.90371,Cluster-41776.63486,Cluster-41776.87006,Cluster-41776.64500,Cluster-41776.65196
GO:0016895	exodeoxyribonuclease activity, producing 5'-phosphomonoesters	molecular_function	0.41755	1	7	861	247	40574	Cluster-41776.48598,Cluster-41776.110850,Cluster-41776.90371,Cluster-41776.87006,Cluster-41776.63486,Cluster-41776.64500,Cluster-41776.65196
GO:0005743	mitochondrial inner membrane	cellular_component	0.41883	1	10	861	438	40574	Cluster-41776.31898,Cluster-41776.59086,Cluster-41776.93353,Cluster-41776.36125,Cluster-41776.36539,Cluster-41776.58724,Cluster-41776.63928,Cluster-41776.60841,Cluster-41776.55377,Cluster-41776.74654
GO:0004521	endoribonuclease activity	molecular_function	0.41896	1	4	861	157	40574	Cluster-41776.53002,Cluster-41776.96201,Cluster-41776.17504,Cluster-41776.49404
GO:0005791	rough endoplasmic reticulum	cellular_component	0.41986	1	1	861	21	40574	Cluster-41776.69645
GO:0030867	rough endoplasmic reticulum membrane	cellular_component	0.41986	1	1	861	21	40574	Cluster-41776.69645
GO:0019068	virion assembly	biological_process	0.41991	1	5	861	191	40574	Cluster-41776.90371,Cluster-41776.106471,Cluster-41776.85078,Cluster-41776.77582,Cluster-41776.63486
GO:0007631	feeding behavior	biological_process	0.41994	1	1	861	23	40574	Cluster-39551.0
GO:0015979	photosynthesis	biological_process	0.42067	1	10	861	422	40574	Cluster-41776.60841,Cluster-41776.50951,Cluster-41776.57237,Cluster-41776.88056,Cluster-41776.64025,Cluster-41776.4860,Cluster-41776.93251,Cluster-41776.93353,Cluster-41776.27762,Cluster-41776.26243
GO:0006605	protein targeting	biological_process	0.42104	1	13	861	501	40574	Cluster-41776.63522,Cluster-41776.63486,Cluster-41776.69637,Cluster-41776.58150,Cluster-41776.92615,Cluster-41776.25673,Cluster-41776.76915,Cluster-41776.57237,Cluster-41776.64937,Cluster-41776.33104,Cluster-41776.91097,Cluster-41776.1531,Cluster-41776.23017
GO:0033647	host intracellular organelle	cellular_component	0.42126	1	5	861	196	40574	Cluster-41776.29678,Cluster-41776.75848,Cluster-41776.101612,Cluster-41776.82425,Cluster-41776.94390
GO:0033648	host intracellular membrane-bounded organelle	cellular_component	0.42126	1	5	861	196	40574	Cluster-41776.75848,Cluster-41776.101612,Cluster-41776.29678,Cluster-41776.82425,Cluster-41776.94390
GO:0004536	deoxyribonuclease activity	molecular_function	0.42183	1	10	861	373	40574	Cluster-41776.63486,Cluster-41776.87006,Cluster-41776.42533,Cluster-41776.65196,Cluster-41776.61946,Cluster-41776.110850,Cluster-41776.64500,Cluster-41776.66620,Cluster-41776.48598,Cluster-41776.90371
GO:0005786	signal recognition particle, endoplasmic reticulum targeting	cellular_component	0.42224	1	1	861	21	40574	Cluster-41776.69645
GO:0009522	photosystem I	cellular_component	0.42343	1	2	861	69	40574	Cluster-41776.26243,Cluster-41776.60841
GO:0043900	regulation of multi-organism process	biological_process	0.42372	1	4	861	152	40574	Cluster-41776.70578,Cluster-41776.29678,Cluster-41776.66354,Cluster-41776.82425
GO:0098799	outer mitochondrial membrane protein complex	cellular_component	0.42445	1	3	861	108	40574	Cluster-41776.58150,Cluster-41776.96496,Cluster-41776.25247
GO:0004675	transmembrane receptor protein serine/threonine kinase activity	molecular_function	0.42449	1	2	861	60	40574	Cluster-41776.61572,Cluster-41776.94583
GO:0034061	DNA polymerase activity	molecular_function	0.42457	1	6	861	237	40574	Cluster-41776.49404,Cluster-41776.78595,Cluster-41776.110169,Cluster-41776.17504,Cluster-41776.41840,Cluster-41776.74105
GO:0032040	small-subunit processome	cellular_component	0.42462	1	3	861	100	40574	Cluster-41776.72559,Cluster-41776.76915,Cluster-41776.102124
GO:0000313	organellar ribosome	cellular_component	0.42614	1	1	861	24	40574	Cluster-41776.92450
GO:0005761	mitochondrial ribosome	cellular_component	0.42614	1	1	861	24	40574	Cluster-41776.92450
GO:0048309	endoplasmic reticulum inheritance	biological_process	0.42616	1	1	861	24	40574	Cluster-41776.63486
GO:0022604	regulation of cell morphogenesis	biological_process	0.42796	1	1	861	23	40574	Cluster-41776.81161
GO:0042592	homeostatic process	biological_process	0.42802	1	9	861	370	40574	Cluster-41776.46245,Cluster-41776.104718,Cluster-41776.73958,Cluster-39551.0,Cluster-41776.52342,Cluster-41776.109208,Cluster-41776.82672,Cluster-41776.50099,Cluster-41776.91207
GO:0016426	tRNA (adenine) methyltransferase activity	molecular_function	0.42838	1	1	861	22	40574	Cluster-41776.68188
GO:0016429	tRNA (adenine-N1-)-methyltransferase activity	molecular_function	0.42838	1	1	861	22	40574	Cluster-41776.68188
GO:0070840	dynein complex binding	molecular_function	0.42866	1	5	861	173	40574	Cluster-41776.1531,Cluster-41776.63486,Cluster-41776.64937,Cluster-41776.7782,Cluster-41776.25673
GO:0070070	proton-transporting V-type ATPase complex assembly	biological_process	0.42871	1	2	861	64	40574	Cluster-41776.26967,Cluster-41776.36539
GO:0070072	vacuolar proton-transporting V-type ATPase complex assembly	biological_process	0.42871	1	2	861	64	40574	Cluster-41776.26967,Cluster-41776.36539
GO:0006751	glutathione catabolic process	biological_process	0.42959	1	1	861	25	40574	Cluster-41776.31055
GO:0043171	peptide catabolic process	biological_process	0.42959	1	1	861	25	40574	Cluster-41776.31055
GO:0008199	ferric iron binding	molecular_function	0.43182	1	1	861	28	40574	Cluster-41776.91207
GO:0001510	RNA methylation	biological_process	0.43193	1	2	861	60	40574	Cluster-41776.68188,Cluster-41776.89706
GO:0009309	amine biosynthetic process	biological_process	0.43228	1	2	861	66	40574	Cluster-41776.91664,Cluster-41776.94547
GO:0042401	cellular biogenic amine biosynthetic process	biological_process	0.43228	1	2	861	66	40574	Cluster-41776.91664,Cluster-41776.94547
GO:0044815	DNA packaging complex	cellular_component	0.43283	1	2	861	73	40574	Cluster-41776.13352,Cluster-41776.73448
GO:0019538	protein metabolic process	biological_process	0.43288	1	136	861	5907	40574	Cluster-41776.80482,Cluster-41776.44365,Cluster-41776.51917,Cluster-41776.28954,Cluster-41776.26093,Cluster-41776.74355,Cluster-41776.68347,Cluster-41776.47364,Cluster-41776.83950,Cluster-41776.85836,Cluster-41776.33390,Cluster-41776.87006,Cluster-41776.110850,Cluster-41776.81943,Cluster-41776.53341,Cluster-41776.75179,Cluster-41211.0,Cluster-41776.64028,Cluster-41776.74433,Cluster-41776.21898,Cl…
GO:0051052	regulation of DNA metabolic process	biological_process	0.43352	1	2	861	67	40574	Cluster-41776.11805,Cluster-41776.101612
GO:0016999	antibiotic metabolic process	biological_process	0.43416	1	1	861	25	40574	Cluster-41776.38451
GO:0017000	antibiotic biosynthetic process	biological_process	0.43416	1	1	861	25	40574	Cluster-41776.38451
GO:0017144	drug metabolic process	biological_process	0.43416	1	1	861	25	40574	Cluster-41776.38451
GO:0008201	heparin binding	molecular_function	0.4346	1	1	861	23	40574	Cluster-41776.32872
GO:0048585	negative regulation of response to stimulus	biological_process	0.43607	1	2	861	66	40574	Cluster-39551.0,Cluster-41776.82425
GO:0048609	multicellular organismal reproductive process	biological_process	0.43646	1	4	861	157	40574	Cluster-41776.13352,Cluster-41776.66674,Cluster-41776.26661,Cluster-41776.110642
GO:0017038	protein import	biological_process	0.43647	1	8	861	291	40574	Cluster-41776.1531,Cluster-41776.92615,Cluster-41776.58150,Cluster-41776.63522,Cluster-41776.63486,Cluster-41776.64937,Cluster-41776.25673,Cluster-41776.57237
GO:0006487	protein N-linked glycosylation	biological_process	0.43741	1	1	861	26	40574	Cluster-41776.69405
GO:0005246	calcium channel regulator activity	molecular_function	0.43974	1	2	861	68	40574	Cluster-5186.1,Cluster-41776.50144
GO:0006165	nucleoside diphosphate phosphorylation	biological_process	0.44076	1	3	861	113	40574	Cluster-41776.66674,Cluster-41776.124,Cluster-41776.38451
GO:0046939	nucleotide phosphorylation	biological_process	0.44076	1	3	861	113	40574	Cluster-41776.38451,Cluster-41776.124,Cluster-41776.66674
GO:1902911	protein kinase complex	cellular_component	0.44122	1	4	861	146	40574	Cluster-41776.30890,Cluster-41776.53569,Cluster-41776.103084,Cluster-41776.50099
GO:0072329	monocarboxylic acid catabolic process	biological_process	0.44294	1	1	861	26	40574	Cluster-41776.46802
GO:0009225	nucleotide-sugar metabolic process	biological_process	0.44413	1	1	861	24	40574	Cluster-41776.53081
GO:0004114	3',5'-cyclic-nucleotide phosphodiesterase activity	molecular_function	0.44416	1	2	861	58	40574	Cluster-41776.49154,Cluster-41776.77858
GO:0007617	mating behavior	biological_process	0.44451	1	1	861	26	40574	Cluster-41776.26661
GO:0019098	reproductive behavior	biological_process	0.44451	1	1	861	26	40574	Cluster-41776.26661
GO:0019048	modulation by virus of host morphology or physiology	biological_process	0.44456	1	4	861	157	40574	Cluster-41776.69405,Cluster-41776.82425,Cluster-41776.112785,Cluster-41776.60925
GO:0050840	extracellular matrix binding	molecular_function	0.44513	1	1	861	24	40574	Cluster-41776.92176
GO:0046983	protein dimerization activity	molecular_function	0.44556	1	17	861	684	40574	Cluster-41776.99744,Cluster-41776.63486,Cluster-41776.25673,Cluster-41776.43966,Cluster-41776.57237,Cluster-41776.105752,Cluster-41776.91004,Cluster-41776.64937,Cluster-41776.7782,Cluster-41776.1531,Cluster-41776.17357,Cluster-41776.92461,Cluster-41776.90992,Cluster-41776.110467,Cluster-41776.60598,Cluster-41776.53346,Cluster-41776.37317
GO:0008608	attachment of spindle microtubules to kinetochore	biological_process	0.44661	1	3	861	106	40574	Cluster-41776.87478,Cluster-41776.42972,Cluster-41776.5443
GO:0003968	RNA-directed 5'-3' RNA polymerase activity	molecular_function	0.44698	1	4	861	158	40574	Cluster-41776.17504,Cluster-41776.71020,Cluster-41776.28575,Cluster-41776.39599
GO:0031379	RNA-directed RNA polymerase complex	cellular_component	0.44698	1	4	861	158	40574	Cluster-41776.39599,Cluster-41776.28575,Cluster-41776.71020,Cluster-41776.17504
GO:0016645	oxidoreductase activity, acting on the CH-NH group of donors	molecular_function	0.44881	1	2	861	65	40574	Cluster-41776.62805,Cluster-41776.30060
GO:0019012	virion	cellular_component	0.45008	1	30	861	1287	40574	Cluster-41776.77048,Cluster-41776.71954,Cluster-41776.7325,Cluster-41776.42812,Cluster-41776.23864,Cluster-41776.15266,Cluster-41776.81867,Cluster-41776.57984,Cluster-41776.13420,Cluster-41776.7708,Cluster-41776.87006,Cluster-41776.94315,Cluster-41776.93251,Cluster-41776.90371,Cluster-41776.16522,Cluster-41776.60732,Cluster-41776.85078,Cluster-41776.95845,Cluster-4950.1,Cluster-41776.13116,Cluste…
GO:0042802	identical protein binding	molecular_function	0.45048	1	7	861	257	40574	Cluster-41776.64937,Cluster-41776.7782,Cluster-41776.91004,Cluster-41776.32973,Cluster-41776.25673,Cluster-41776.1531,Cluster-41776.63486
GO:0009539	photosystem II reaction center	cellular_component	0.45158	1	3	861	116	40574	Cluster-41776.27762,Cluster-41776.64025,Cluster-41776.50951
GO:0019049	evasion or tolerance of host defenses by virus	biological_process	0.4518	1	1	861	27	40574	Cluster-41776.82425
GO:0020012	evasion or tolerance of host immune response	biological_process	0.45217	1	1	861	27	40574	Cluster-41776.82425
GO:0051805	evasion or tolerance of immune response of other organism involved in symbiotic interaction	biological_process	0.45217	1	1	861	27	40574	Cluster-41776.82425
GO:0052564	response to immune response of other organism involved in symbiotic interaction	biological_process	0.45217	1	1	861	27	40574	Cluster-41776.82425
GO:0052572	response to host immune response	biological_process	0.45217	1	1	861	27	40574	Cluster-41776.82425
GO:0044764	multi-organism cellular process	biological_process	0.45371	1	35	861	1533	40574	Cluster-41776.69405,Cluster-41776.82425,Cluster-41776.90374,Cluster-41776.29678,Cluster-41776.77582,Cluster-41776.34297,Cluster-41776.59525,Cluster-41776.67494,Cluster-41776.55155,Cluster-41776.112785,Cluster-41776.48598,Cluster-41776.90371,Cluster-41776.32027,Cluster-41776.63522,Cluster-41776.70578,Cluster-41776.63486,Cluster-41776.30572,Cluster-41776.30244,Cluster-41776.21898,Cluster-41776.3448…
GO:0051704	multi-organism process	biological_process	0.4554	1	64	861	2871	40574	Cluster-41776.20687,Cluster-41776.94390,Cluster-41776.94547,Cluster-41776.22806,Cluster-41776.66354,Cluster-41776.85078,Cluster-41776.95845,Cluster-41776.92699,Cluster-41776.67197,Cluster-41776.66674,Cluster-41776.25914,Cluster-41776.55225,Cluster-41776.106471,Cluster-41776.75915,Cluster-41776.63725,Cluster-41776.39599,Cluster-41776.90371,Cluster-41776.112785,Cluster-41776.48598,Cluster-41776.606…
GO:0019079	viral genome replication	biological_process	0.45621	1	3	861	102	40574	Cluster-41776.55225,Cluster-41776.67494,Cluster-41776.53064
GO:0015995	chlorophyll biosynthetic process	biological_process	0.45641	1	1	861	31	40574	Cluster-41776.93353
GO:0032268	regulation of cellular protein metabolic process	biological_process	0.45646	1	9	861	385	40574	Cluster-41776.7851,Cluster-41776.21898,Cluster-41776.33390,Cluster-41776.78595,Cluster-41776.61564,Cluster-39551.0,Cluster-41776.66471,Cluster-41776.63510,Cluster-41776.82672
GO:0016840	carbon-nitrogen lyase activity	molecular_function	0.45726	1	1	861	28	40574	Cluster-41776.92269
GO:0043934	sporulation	biological_process	0.45728	1	2	861	75	40574	Cluster-41776.44365,Cluster-41776.81563
GO:0018995	host	cellular_component	0.45762	1	8	861	339	40574	Cluster-41776.94390,Cluster-41776.82425,Cluster-41776.71954,Cluster-41776.29678,Cluster-41776.101612,Cluster-41776.75848,Cluster-41776.51917,Cluster-41776.109372
GO:0043657	host cell	cellular_component	0.45762	1	8	861	339	40574	Cluster-41776.75848,Cluster-41776.51917,Cluster-41776.109372,Cluster-41776.94390,Cluster-41776.82425,Cluster-41776.71954,Cluster-41776.29678,Cluster-41776.101612
GO:1901136	carbohydrate derivative catabolic process	biological_process	0.45799	1	3	861	106	40574	Cluster-41776.53346,Cluster-41776.63858,Cluster-41776.95211
GO:0005672	transcription factor TFIIA complex	cellular_component	0.45848	1	2	861	58	40574	Cluster-41776.56233,Cluster-41776.73437
GO:0000793	condensed chromosome	cellular_component	0.45874	1	6	861	235	40574	Cluster-41776.72681,Cluster-41776.5443,Cluster-41776.42972,Cluster-41776.87478,Cluster-41776.87006,Cluster-41776.79100
GO:0030430	host cell cytoplasm	cellular_component	0.45903	1	1	861	29	40574	Cluster-41776.82425
GO:0044423	virion part	cellular_component	0.45961	1	27	861	1166	40574	Cluster-41776.63486,Cluster-41776.21899,Cluster-41776.28954,Cluster-41776.36294,Cluster-41776.109399,Cluster-41776.59887,Cluster-41776.41146,Cluster-41776.1531,Cluster-41776.92699,Cluster-41776.60732,Cluster-41776.95845,Cluster-41776.85078,Cluster-4950.1,Cluster-41776.13116,Cluster-41776.90371,Cluster-41776.87006,Cluster-41776.94315,Cluster-41776.93251,Cluster-41776.7708,Cluster-41776.13420,Clust…
GO:0043603	cellular amide metabolic process	biological_process	0.46074	1	34	861	1648	40574	Cluster-41776.71751,Cluster-41776.63633,Cluster-41776.98835,Cluster-41776.49151,Cluster-41776.61564,Cluster-41776.85024,Cluster-41776.63510,Cluster-41776.42993,Cluster-41776.67455,Cluster-41776.77661,Cluster-41776.91664,Cluster-41776.78595,Cluster-41776.31055,Cluster-41776.62805,Cluster-41776.95211,Cluster-41776.60741,Cluster-41776.82672,Cluster-41776.33390,Cluster-41776.66471,Cluster-41211.0,Clu…
GO:0042886	amide transport	biological_process	0.46174	1	1	861	26	40574	Cluster-41776.36647
GO:0006310	DNA recombination	biological_process	0.46255	1	14	861	703	40574	Cluster-41776.5671,Cluster-41776.82408,Cluster-41776.53064,Cluster-41776.79146,Cluster-41776.67074,Cluster-41776.67091,Cluster-41776.55225,Cluster-41776.61946,Cluster-41776.78595,Cluster-41776.72264,Cluster-41776.33394,Cluster-41776.59407,Cluster-41776.67494,Cluster-41776.31193
GO:0006415	translational termination	biological_process	0.46333	1	1	861	27	40574	Cluster-41776.66471
GO:0006449	regulation of translational termination	biological_process	0.46333	1	1	861	27	40574	Cluster-41776.66471
GO:0044036	cell wall macromolecule metabolic process	biological_process	0.46346	1	2	861	74	40574	Cluster-41776.7780,Cluster-41776.86559
GO:0051130	positive regulation of cellular component organization	biological_process	0.46363	1	2	861	79	40574	Cluster-41776.66471,Cluster-41776.33830
GO:0015293	symporter activity	molecular_function	0.46375	1	3	861	110	40574	Cluster-41776.36539,Cluster-41776.97956,Cluster-41776.75906
GO:0070585	protein localization to mitochondrion	biological_process	0.46427	1	2	861	71	40574	Cluster-41776.31898,Cluster-41776.58150
GO:0072655	establishment of protein localization to mitochondrion	biological_process	0.46427	1	2	861	71	40574	Cluster-41776.58150,Cluster-41776.31898
GO:0035639	purine ribonucleoside triphosphate binding	molecular_function	0.46494	1	84	861	3439	40574	Cluster-41776.69645,Cluster-41776.80482,Cluster-41776.35306,Cluster-41776.65037,Cluster-41776.72292,Cluster-41776.57834,Cluster-41776.53064,Cluster-41776.53378,Cluster-41776.41176,Cluster-41776.28499,Cluster-41776.50099,Cluster-41776.99941,Cluster-41776.98467,Cluster-41776.81943,Cluster-41776.32128,Cluster-41776.29533,Cluster-41776.63344,Cluster-41776.23864,Cluster-41776.97314,Cluster-41776.83488…
GO:0030838	positive regulation of actin filament polymerization	biological_process	0.4652	1	1	861	34	40574	Cluster-41776.33830
GO:0031334	positive regulation of protein complex assembly	biological_process	0.4652	1	1	861	34	40574	Cluster-41776.33830
GO:0032273	positive regulation of protein polymerization	biological_process	0.4652	1	1	861	34	40574	Cluster-41776.33830
GO:0034314	Arp2/3 complex-mediated actin nucleation	biological_process	0.4652	1	1	861	34	40574	Cluster-41776.33830
GO:0044089	positive regulation of cellular component biogenesis	biological_process	0.4652	1	1	861	34	40574	Cluster-41776.33830
GO:0045010	actin nucleation	biological_process	0.4652	1	1	861	34	40574	Cluster-41776.33830
GO:0051495	positive regulation of cytoskeleton organization	biological_process	0.4652	1	1	861	34	40574	Cluster-41776.33830
GO:1902905	positive regulation of supramolecular fiber organization	biological_process	0.4652	1	1	861	34	40574	Cluster-41776.33830
GO:0032507	maintenance of protein location in cell	biological_process	0.46552	1	2	861	62	40574	Cluster-41776.81096,Cluster-41776.53347
GO:0045185	maintenance of protein location	biological_process	0.46552	1	2	861	62	40574	Cluster-41776.53347,Cluster-41776.81096
GO:0051651	maintenance of location in cell	biological_process	0.46552	1	2	861	62	40574	Cluster-41776.53347,Cluster-41776.81096
GO:0046488	phosphatidylinositol metabolic process	biological_process	0.46577	1	4	861	148	40574	Cluster-41776.23015,Cluster-41776.32881,Cluster-41776.74598,Cluster-41776.93250
GO:0030131	clathrin adaptor complex	cellular_component	0.46672	1	1	861	23	40574	Cluster-41776.96312
GO:0044215	other organism	cellular_component	0.46679	1	8	861	341	40574	Cluster-41776.101612,Cluster-41776.29678,Cluster-41776.82425,Cluster-41776.71954,Cluster-41776.94390,Cluster-41776.109372,Cluster-41776.51917,Cluster-41776.75848
GO:0044216	other organism cell	cellular_component	0.46679	1	8	861	341	40574	Cluster-41776.94390,Cluster-41776.82425,Cluster-41776.71954,Cluster-41776.29678,Cluster-41776.101612,Cluster-41776.109372,Cluster-41776.75848,Cluster-41776.51917
GO:0044217	other organism part	cellular_component	0.46679	1	8	861	341	40574	Cluster-41776.51917,Cluster-41776.75848,Cluster-41776.109372,Cluster-41776.29678,Cluster-41776.101612,Cluster-41776.82425,Cluster-41776.71954,Cluster-41776.94390
GO:0070071	proton-transporting two-sector ATPase complex assembly	biological_process	0.46701	1	2	861	69	40574	Cluster-41776.26967,Cluster-41776.36539
GO:0043112	receptor metabolic process	biological_process	0.46727	1	2	861	76	40574	Cluster-41776.51917,Cluster-41776.109372
GO:0015936	coenzyme A metabolic process	biological_process	0.46747	1	1	861	26	40574	Cluster-41776.41459
GO:0001883	purine nucleoside binding	molecular_function	0.46891	1	84	861	3442	40574	Cluster-41776.98467,Cluster-41776.81943,Cluster-41776.32128,Cluster-41776.99941,Cluster-41776.93171,Cluster-41776.91840,Cluster-41776.83488,Cluster-41776.97314,Cluster-41776.23864,Cluster-41776.63344,Cluster-41776.29533,Cluster-41776.57834,Cluster-41776.72292,Cluster-41776.65037,Cluster-41776.35306,Cluster-41776.80482,Cluster-41776.69645,Cluster-41776.50099,Cluster-41776.53064,Cluster-41776.53378…
GO:0032549	ribonucleoside binding	molecular_function	0.46891	1	84	861	3442	40574	Cluster-41776.33104,Cluster-41776.71750,Cluster-41776.57984,Cluster-41776.67455,Cluster-41776.29145,Cluster-41776.79146,Cluster-41776.32662,Cluster-41776.38451,Cluster-41776.69829,Cluster-41776.72295,Cluster-41776.31192,Cluster-41776.67091,Cluster-41776.73025,Cluster-41776.60613,Cluster-41776.28077,Cluster-41776.112785,Cluster-41776.80915,Cluster-41776.17357,Cluster-41776.26317,Cluster-41776.5300…
GO:0032550	purine ribonucleoside binding	molecular_function	0.46891	1	84	861	3442	40574	Cluster-41776.69829,Cluster-41776.38451,Cluster-41776.32662,Cluster-41776.67455,Cluster-41776.29145,Cluster-41776.79146,Cluster-41776.71750,Cluster-41776.33104,Cluster-41776.57984,Cluster-41776.33394,Cluster-41776.62805,Cluster-41776.95890,Cluster-41776.81752,Cluster-41776.31193,Cluster-41776.53002,Cluster-41776.26317,Cluster-41776.17357,Cluster-41776.80915,Cluster-41776.60613,Cluster-41776.28077…
GO:0016485	protein processing	biological_process	0.46983	1	8	861	326	40574	Cluster-41776.78595,Cluster-41776.81096,Cluster-41776.69645,Cluster-41776.49118,Cluster-41776.49152,Cluster-41776.82672,Cluster-41776.48598,Cluster-41776.34297
GO:0051604	protein maturation	biological_process	0.46983	1	8	861	326	40574	Cluster-41776.69645,Cluster-41776.49118,Cluster-41776.78595,Cluster-41776.81096,Cluster-41776.34297,Cluster-41776.82672,Cluster-41776.48598,Cluster-41776.49152
GO:0034227	tRNA thio-modification	biological_process	0.47014	1	1	861	24	40574	Cluster-41776.31548
GO:0032553	ribonucleotide binding	molecular_function	0.47106	1	85	861	3483	40574	Cluster-41776.49151,Cluster-41776.10732,Cluster-41776.71751,Cluster-41776.63633,Cluster-41776.67494,Cluster-41776.86559,Cluster-41776.77582,Cluster-41776.67074,Cluster-41776.100208,Cluster-41776.72264,Cluster-41776.73890,Cluster-41776.69830,Cluster-41776.91664,Cluster-41776.63522,Cluster-41776.82408,Cluster-41776.45475,Cluster-41776.32128,Cluster-41776.98467,Cluster-41776.81943,Cluster-41776.9994…
GO:0016891	endoribonuclease activity, producing 5'-phosphomonoesters	molecular_function	0.47116	1	3	861	121	40574	Cluster-41776.17504,Cluster-41776.49404,Cluster-41776.53002
GO:0005834	heterotrimeric G-protein complex	cellular_component	0.47154	1	1	861	30	40574	Cluster-41776.97982
GO:0031234	extrinsic component of cytoplasmic side of plasma membrane	cellular_component	0.47154	1	1	861	30	40574	Cluster-41776.97982
GO:1905360	GTPase complex	cellular_component	0.47154	1	1	861	30	40574	Cluster-41776.97982
GO:0042651	thylakoid membrane	cellular_component	0.4725	1	2	861	76	40574	Cluster-41776.4860,Cluster-41776.93251
GO:0050776	regulation of immune response	biological_process	0.47297	1	2	861	71	40574	Cluster-41776.73958,Cluster-41776.32323
GO:0044212	transcription regulatory region DNA binding	molecular_function	0.47314	1	1	861	26	40574	Cluster-41776.49476
GO:0044403	symbiosis, encompassing mutualism through parasitism	biological_process	0.47491	1	34	861	1508	40574	Cluster-41776.82425,Cluster-41776.69405,Cluster-41776.90374,Cluster-41776.34297,Cluster-41776.77582,Cluster-41776.29678,Cluster-41776.59525,Cluster-41776.67494,Cluster-41776.48598,Cluster-41776.21114,Cluster-41776.112785,Cluster-41776.90371,Cluster-41776.8043,Cluster-41776.4981,Cluster-41776.63486,Cluster-41776.70578,Cluster-41776.63522,Cluster-41776.21898,Cluster-41776.30244,Cluster-41776.34486,…
GO:0010562	positive regulation of phosphorus metabolic process	biological_process	0.47658	1	1	861	29	40574	Cluster-39551.0
GO:0031401	positive regulation of protein modification process	biological_process	0.47658	1	1	861	29	40574	Cluster-39551.0
GO:0045937	positive regulation of phosphate metabolic process	biological_process	0.47658	1	1	861	29	40574	Cluster-39551.0
GO:0035251	UDP-glucosyltransferase activity	molecular_function	0.47673	1	1	861	28	40574	Cluster-41776.70733
GO:0051302	regulation of cell division	biological_process	0.47717	1	1	861	27	40574	Cluster-41776.28954
GO:0045930	negative regulation of mitotic cell cycle	biological_process	0.47815	1	2	861	64	40574	Cluster-41776.91787,Cluster-41776.64937
GO:0051246	regulation of protein metabolic process	biological_process	0.47889	1	9	861	392	40574	Cluster-41776.63510,Cluster-41776.82672,Cluster-41776.21898,Cluster-41776.33390,Cluster-41776.7851,Cluster-39551.0,Cluster-41776.66471,Cluster-41776.78595,Cluster-41776.61564
GO:0001101	response to acid chemical	biological_process	0.47889	1	1	861	32	40574	Cluster-41776.31602
GO:0045735	nutrient reservoir activity	molecular_function	0.47905	1	1	861	31	40574	Cluster-41776.56233
GO:0009538	photosystem I reaction center	cellular_component	0.47924	1	1	861	28	40574	Cluster-41776.60841
GO:0016567	protein ubiquitination	biological_process	0.48003	1	10	861	387	40574	Cluster-41776.77072,Cluster-41776.49704,Cluster-41776.96290,Cluster-41776.50151,Cluster-41776.68347,Cluster-41776.28954,Cluster-41776.83950,Cluster-41776.94390,Cluster-41776.49012,Cluster-41776.47160
GO:0072594	establishment of protein localization to organelle	biological_process	0.48011	1	11	861	433	40574	Cluster-41776.25673,Cluster-41776.76915,Cluster-41776.57237,Cluster-41776.64937,Cluster-41776.63522,Cluster-41776.63486,Cluster-41776.92615,Cluster-41776.58150,Cluster-41776.31898,Cluster-41776.33104,Cluster-41776.1531
GO:0032555	purine ribonucleotide binding	molecular_function	0.48155	1	84	861	3452	40574	Cluster-41776.63344,Cluster-41776.29533,Cluster-41776.97314,Cluster-41776.23864,Cluster-41776.91840,Cluster-41776.93171,Cluster-41776.83488,Cluster-41776.99941,Cluster-41776.81943,Cluster-41776.98467,Cluster-41776.32128,Cluster-41776.53378,Cluster-41776.53064,Cluster-41776.28499,Cluster-41776.41176,Cluster-41776.50099,Cluster-41776.35306,Cluster-41776.65037,Cluster-41776.69645,Cluster-41776.80482…
GO:0016702	oxidoreductase activity, acting on single donors with incorporation of molecular oxygen, incorporation of two atoms of oxygen	molecular_function	0.48267	1	3	861	111	40574	Cluster-41776.19206,Cluster-41776.65705,Cluster-41776.52236
GO:0097367	carbohydrate derivative binding	molecular_function	0.4832	1	89	861	3672	40574	Cluster-41776.89266,Cluster-41776.77048,Cluster-41776.22555,Cluster-41776.6929,Cluster-41776.5671,Cluster-41776.32872,Cluster-41776.70890,Cluster-41776.84579,Cluster-41776.30634,Cluster-41776.93251,Cluster-41776.20687,Cluster-41776.56048,Cluster-41776.88319,Cluster-41776.66674,Cluster-41776.64500,Cluster-41776.57803,Cluster-41776.41732,Cluster-41776.60907,Cluster-41776.55225,Cluster-41776.97069,C…
GO:0031503	protein complex localization	biological_process	0.48481	1	1	861	30	40574	Cluster-41776.13420
GO:0000413	protein peptidyl-prolyl isomerization	biological_process	0.48565	1	1	861	32	40574	Cluster-41776.85689
GO:0003755	peptidyl-prolyl cis-trans isomerase activity	molecular_function	0.48565	1	1	861	32	40574	Cluster-41776.85689
GO:0016859	cis-trans isomerase activity	molecular_function	0.48565	1	1	861	32	40574	Cluster-41776.85689
GO:0016125	sterol metabolic process	biological_process	0.48639	1	1	861	30	40574	Cluster-41776.30244
GO:0044444	cytoplasmic part	cellular_component	0.48643	1	91	861	4260	40574	Cluster-41776.66621,Cluster-41776.85836,Cluster-41776.48243,Cluster-41776.50099,Cluster-41776.52669,Cluster-41776.58150,Cluster-41776.69645,Cluster-41776.109372,Cluster-41776.42533,Cluster-41776.43612,Cluster-41776.60841,Cluster-41776.96496,Cluster-41776.72707,Cluster-41776.62356,Cluster-41211.0,Cluster-41776.25247,Cluster-41776.91207,Cluster-41776.92615,Cluster-41776.55735,Cluster-41776.33390,Cl…
GO:0006814	sodium ion transport	biological_process	0.48647	1	7	861	302	40574	Cluster-41776.63739,Cluster-41776.48243,Cluster-41776.63939,Cluster-41776.2751,Cluster-41776.74654,Cluster-41776.57740,Cluster-41776.111219
GO:0030983	mismatched DNA binding	molecular_function	0.48776	1	1	861	29	40574	Cluster-41776.77048
GO:0009654	photosystem II oxygen evolving complex	cellular_component	0.48836	1	1	861	33	40574	Cluster-41776.4860
GO:0044455	mitochondrial membrane part	cellular_component	0.48858	1	10	861	463	40574	Cluster-41776.59086,Cluster-41776.93353,Cluster-41776.25247,Cluster-41776.36539,Cluster-41776.58724,Cluster-41776.36125,Cluster-41776.96496,Cluster-41776.63928,Cluster-41776.58150,Cluster-41776.55377
GO:0042219	cellular modified amino acid catabolic process	biological_process	0.48964	1	1	861	30	40574	Cluster-41776.31055
GO:0044273	sulfur compound catabolic process	biological_process	0.48964	1	1	861	30	40574	Cluster-41776.31055
GO:0030515	snoRNA binding	molecular_function	0.48971	1	1	861	30	40574	Cluster-41776.84888
GO:0005509	calcium ion binding	molecular_function	0.49028	1	22	861	942	40574	Cluster-41776.62031,Cluster-41776.64606,Cluster-41776.87904,Cluster-41776.60753,Cluster-41776.105468,Cluster-41776.4860,Cluster-41776.33635,Cluster-41776.53578,Cluster-41776.97162,Cluster-41776.110264,Cluster-41776.23762,Cluster-41776.89896,Cluster-41776.26388,Cluster-41776.87901,Cluster-41776.76731,Cluster-41776.66353,Cluster-41776.53575,Cluster-41776.87903,Cluster-41776.66354,Cluster-41776.5988…
GO:0031369	translation initiation factor binding	molecular_function	0.49062	1	1	861	29	40574	Cluster-41776.78595
GO:0001882	nucleoside binding	molecular_function	0.49069	1	84	861	3467	40574	Cluster-41776.84579,Cluster-41776.70890,Cluster-41776.77048,Cluster-41776.89266,Cluster-41776.22555,Cluster-41776.5671,Cluster-41776.6929,Cluster-41776.93251,Cluster-41776.30634,Cluster-41776.88319,Cluster-41776.66674,Cluster-41776.41732,Cluster-41776.57803,Cluster-41776.64500,Cluster-41776.56048,Cluster-41776.20687,Cluster-41776.99113,Cluster-41776.97069,Cluster-41776.46245,Cluster-41776.60907,C…
GO:0006397	mRNA processing	biological_process	0.4908	1	8	861	325	40574	Cluster-41776.87325,Cluster-41776.69645,Cluster-41776.22983,Cluster-41776.60801,Cluster-41776.63486,Cluster-41776.85078,Cluster-41776.48598,Cluster-41776.8348
GO:0015947	methane metabolic process	biological_process	0.4915	1	2	861	77	40574	Cluster-41776.68188,Cluster-41776.6181
GO:0043446	cellular alkane metabolic process	biological_process	0.4915	1	2	861	77	40574	Cluster-41776.6181,Cluster-41776.68188
GO:0005741	mitochondrial outer membrane	cellular_component	0.49259	1	6	861	243	40574	Cluster-41776.58150,Cluster-41776.66904,Cluster-41776.77048,Cluster-41776.25247,Cluster-41776.69405,Cluster-41776.96496
GO:0031968	organelle outer membrane	cellular_component	0.49259	1	6	861	243	40574	Cluster-41776.66904,Cluster-41776.58150,Cluster-41776.69405,Cluster-41776.96496,Cluster-41776.25247,Cluster-41776.77048
GO:0016684	oxidoreductase activity, acting on peroxide as acceptor	molecular_function	0.49416	1	2	861	80	40574	Cluster-41776.62813,Cluster-41776.104718
GO:0005198	structural molecule activity	molecular_function	0.49418	1	40	861	1927	40574	Cluster-41776.29186,Cluster-41776.42812,Cluster-41776.35324,Cluster-41776.74827,Cluster-41776.83488,Cluster-41776.77048,Cluster-41211.0,Cluster-41776.102124,Cluster-41776.93251,Cluster-41776.8414,Cluster-41776.59986,Cluster-41776.85836,Cluster-41776.43150,Cluster-41776.64500,Cluster-41776.43611,Cluster-18203.0,Cluster-41776.7782,Cluster-41776.64937,Cluster-41776.28954,Cluster-41776.43612,Cluster-…
GO:0030177	positive regulation of Wnt signaling pathway	biological_process	0.4944	1	1	861	27	40574	Cluster-41776.96290
GO:0060070	canonical Wnt signaling pathway	biological_process	0.4944	1	1	861	27	40574	Cluster-41776.96290
GO:0060828	regulation of canonical Wnt signaling pathway	biological_process	0.4944	1	1	861	27	40574	Cluster-41776.96290
GO:0090263	positive regulation of canonical Wnt signaling pathway	biological_process	0.4944	1	1	861	27	40574	Cluster-41776.96290
GO:0009620	response to fungus	biological_process	0.495	1	1	861	30	40574	Cluster-41776.92699
GO:0050832	defense response to fungus	biological_process	0.495	1	1	861	30	40574	Cluster-41776.92699
GO:0004112	cyclic-nucleotide phosphodiesterase activity	molecular_function	0.49561	1	2	861	64	40574	Cluster-41776.49154,Cluster-41776.77858
GO:0007178	transmembrane receptor protein serine/threonine kinase signaling pathway	biological_process	0.49575	1	2	861	69	40574	Cluster-41776.61572,Cluster-41776.94583
GO:0017148	negative regulation of translation	biological_process	0.49676	1	1	861	31	40574	Cluster-41776.78595
GO:0034249	negative regulation of cellular amide metabolic process	biological_process	0.49676	1	1	861	31	40574	Cluster-41776.78595
GO:0006915	apoptotic process	biological_process	0.49734	1	7	861	288	40574	Cluster-41776.53979,Cluster-41776.16522,Cluster-41776.44668,Cluster-41776.45551,Cluster-41776.75424,Cluster-41776.28954,Cluster-41776.42044
GO:0012501	programmed cell death	biological_process	0.49734	1	7	861	288	40574	Cluster-41776.42044,Cluster-41776.28954,Cluster-41776.75424,Cluster-41776.44668,Cluster-41776.45551,Cluster-41776.53979,Cluster-41776.16522
GO:0006040	amino sugar metabolic process	biological_process	0.49825	1	2	861	73	40574	Cluster-41776.17504,Cluster-41776.67857
GO:0033646	host intracellular part	cellular_component	0.49889	1	5	861	215	40574	Cluster-41776.82425,Cluster-41776.94390,Cluster-41776.75848,Cluster-41776.29678,Cluster-41776.101612
GO:0043656	intracellular region of host	cellular_component	0.49889	1	5	861	215	40574	Cluster-41776.101612,Cluster-41776.75848,Cluster-41776.29678,Cluster-41776.82425,Cluster-41776.94390
GO:0033865	nucleoside bisphosphate metabolic process	biological_process	0.49994	1	1	861	29	40574	Cluster-41776.41459
GO:0033875	ribonucleoside bisphosphate metabolic process	biological_process	0.49994	1	1	861	29	40574	Cluster-41776.41459
GO:0034032	purine nucleoside bisphosphate metabolic process	biological_process	0.49994	1	1	861	29	40574	Cluster-41776.41459
GO:0071554	cell wall organization or biogenesis	biological_process	0.49994	1	3	861	128	40574	Cluster-41776.64500,Cluster-41776.7780,Cluster-41776.86559
GO:0007049	cell cycle	biological_process	0.50051	1	23	861	977	40574	Cluster-41776.42812,Cluster-41776.79100,Cluster-41776.67074,Cluster-41776.72681,Cluster-41776.87325,Cluster-41776.35069,Cluster-41776.42044,Cluster-41776.87006,Cluster-41776.41207,Cluster-41776.91787,Cluster-41776.67494,Cluster-41776.92615,Cluster-41776.5443,Cluster-41776.67091,Cluster-41776.57237,Cluster-41776.87478,Cluster-41776.7782,Cluster-41776.64937,Cluster-41776.42972,Cluster-41776.64935,C…
GO:0030684	preribosome	cellular_component	0.50161	1	3	861	112	40574	Cluster-41776.102124,Cluster-41776.72559,Cluster-41776.76915
GO:0002694	regulation of leukocyte activation	biological_process	0.5019	1	1	861	29	40574	Cluster-41776.54679
GO:0050865	regulation of cell activation	biological_process	0.5019	1	1	861	29	40574	Cluster-41776.54679
GO:0051249	regulation of lymphocyte activation	biological_process	0.5019	1	1	861	29	40574	Cluster-41776.54679
GO:0017076	purine nucleotide binding	molecular_function	0.50224	1	85	861	3520	40574	Cluster-41776.86559,Cluster-41776.77582,Cluster-41776.67074,Cluster-41776.10732,Cluster-41776.49151,Cluster-41776.67494,Cluster-41776.71751,Cluster-41776.63633,Cluster-41776.82408,Cluster-41776.45475,Cluster-41776.73890,Cluster-41776.69830,Cluster-41776.100208,Cluster-41776.72264,Cluster-41776.91664,Cluster-41776.63522,Cluster-41776.83488,Cluster-41776.93171,Cluster-41776.91840,Cluster-41776.9731…
GO:0009898	cytoplasmic side of plasma membrane	cellular_component	0.50314	1	1	861	33	40574	Cluster-41776.97982
GO:0098552	side of membrane	cellular_component	0.50314	1	1	861	33	40574	Cluster-41776.97982
GO:0098562	cytoplasmic side of membrane	cellular_component	0.50314	1	1	861	33	40574	Cluster-41776.97982
GO:0019898	extrinsic component of membrane	cellular_component	0.50486	1	5	861	205	40574	Cluster-41776.1531,Cluster-41776.4860,Cluster-41776.97982,Cluster-41776.57237,Cluster-41776.104683
GO:0005615	extracellular space	cellular_component	0.50521	1	10	861	402	40574	Cluster-41776.48598,Cluster-41776.26356,Cluster-41776.42812,Cluster-41776.98313,Cluster-32415.0,Cluster-41776.96494,Cluster-41776.91964,Cluster-39551.0,Cluster-41776.63486,Cluster-41776.63522
GO:0007010	cytoskeleton organization	biological_process	0.50619	1	13	861	543	40574	Cluster-41776.105378,Cluster-41776.86883,Cluster-41776.42812,Cluster-41776.67197,Cluster-41776.33830,Cluster-41776.33075,Cluster-41776.53347,Cluster-41776.91817,Cluster-41776.72681,Cluster-41776.71959,Cluster-41776.92615,Cluster-41776.59986,Cluster-41776.87006
GO:0008219	cell death	biological_process	0.50668	1	7	861	291	40574	Cluster-41776.45551,Cluster-41776.44668,Cluster-41776.42044,Cluster-41776.28954,Cluster-41776.75424,Cluster-41776.16522,Cluster-41776.53979
GO:0007219	Notch signaling pathway	biological_process	0.50668	1	2	861	78	40574	Cluster-41776.113705,Cluster-41776.41207
GO:0017080	sodium channel regulator activity	molecular_function	0.50674	1	2	861	79	40574	Cluster-41776.94547,Cluster-41776.63725
GO:0019871	sodium channel inhibitor activity	molecular_function	0.50674	1	2	861	79	40574	Cluster-41776.63725,Cluster-41776.94547
GO:0001653	peptide receptor activity	molecular_function	0.50736	1	2	861	68	40574	Cluster-41776.76731,Cluster-41776.67074
GO:0008528	G-protein coupled peptide receptor activity	molecular_function	0.50736	1	2	861	68	40574	Cluster-41776.67074,Cluster-41776.76731
GO:0051920	peroxiredoxin activity	molecular_function	0.50796	1	1	861	32	40574	Cluster-41776.104718
GO:0065004	protein-DNA complex assembly	biological_process	0.50817	1	4	861	162	40574	Cluster-41776.74105,Cluster-41776.73448,Cluster-41776.33363,Cluster-41776.78595
GO:0071824	protein-DNA complex subunit organization	biological_process	0.50817	1	4	861	162	40574	Cluster-41776.78595,Cluster-41776.73448,Cluster-41776.74105,Cluster-41776.33363
GO:0010564	regulation of cell cycle process	biological_process	0.5082	1	3	861	114	40574	Cluster-41776.28954,Cluster-41776.91787,Cluster-41776.64937
GO:0003746	translation elongation factor activity	molecular_function	0.50823	1	1	861	42	40574	Cluster-41776.66471
GO:0006357	regulation of transcription from RNA polymerase II promoter	biological_process	0.50858	1	6	861	246	40574	Cluster-41776.46826,Cluster-41776.68062,Cluster-41776.48598,Cluster-41776.69405,Cluster-41776.86938,Cluster-41776.96201
GO:0006281	DNA repair	biological_process	0.50875	1	18	861	823	40574	Cluster-41776.53064,Cluster-41776.67091,Cluster-41776.44296,Cluster-41776.82408,Cluster-41776.31193,Cluster-41776.33394,Cluster-41776.78595,Cluster-41776.55225,Cluster-41776.72264,Cluster-41776.79146,Cluster-41776.66620,Cluster-41776.67074,Cluster-41776.5671,Cluster-41776.91207,Cluster-41776.77048,Cluster-41776.67494,Cluster-41776.109386,Cluster-41776.61946
GO:0007052	mitotic spindle organization	biological_process	0.50985	1	1	861	32	40574	Cluster-41776.72681
GO:1902850	microtubule cytoskeleton organization involved in mitosis	biological_process	0.50985	1	1	861	32	40574	Cluster-41776.72681
GO:1990837	sequence-specific double-stranded DNA binding	molecular_function	0.51068	1	1	861	35	40574	Cluster-41776.49476
GO:0048584	positive regulation of response to stimulus	biological_process	0.51105	1	4	861	163	40574	Cluster-41776.73958,Cluster-41776.32323,Cluster-41776.96290,Cluster-39551.0
GO:0033218	amide binding	molecular_function	0.51226	1	1	861	29	40574	Cluster-41776.24530
GO:0016893	endonuclease activity, active with either ribo- or deoxyribonucleic acids and producing 5'-phosphomonoesters	molecular_function	0.51334	1	5	861	217	40574	Cluster-41776.66620,Cluster-41776.53002,Cluster-41776.42533,Cluster-41776.49404,Cluster-41776.17504
GO:1902495	transmembrane transporter complex	cellular_component	0.51407	1	6	861	259	40574	Cluster-41776.92053,Cluster-41776.58724,Cluster-41776.111219,Cluster-41776.52278,Cluster-41776.78595,Cluster-41776.2751
GO:1990351	transporter complex	cellular_component	0.51407	1	6	861	259	40574	Cluster-41776.2751,Cluster-41776.52278,Cluster-41776.78595,Cluster-41776.111219,Cluster-41776.92053,Cluster-41776.58724
GO:0016197	endosomal transport	biological_process	0.51443	1	1	861	29	40574	Cluster-41776.30890
GO:0051220	cytoplasmic sequestering of protein	biological_process	0.51726	1	1	861	29	40574	Cluster-41776.81096
GO:0050792	regulation of viral process	biological_process	0.51808	1	3	861	126	40574	Cluster-41776.82425,Cluster-41776.70578,Cluster-41776.29678
GO:0030001	metal ion transport	biological_process	0.51931	1	25	861	1092	40574	Cluster-41776.2751,Cluster-41776.48243,Cluster-41776.63939,Cluster-41776.65888,Cluster-41776.82672,Cluster-41776.59887,Cluster-41776.57740,Cluster-41776.95211,Cluster-41776.78595,Cluster-41776.65196,Cluster-5186.1,Cluster-41776.109440,Cluster-41776.74654,Cluster-41776.77048,Cluster-41776.50144,Cluster-41776.31913,Cluster-41776.34625,Cluster-41776.111219,Cluster-41776.92053,Cluster-41776.63858,Clu…
GO:0046165	alcohol biosynthetic process	biological_process	0.51933	1	1	861	32	40574	Cluster-41776.38451
GO:0010948	negative regulation of cell cycle process	biological_process	0.52063	1	2	861	70	40574	Cluster-41776.64937,Cluster-41776.91787
GO:0042127	regulation of cell proliferation	biological_process	0.52148	1	1	861	32	40574	Cluster-41776.42044
GO:0033108	mitochondrial respiratory chain complex assembly	biological_process	0.52262	1	1	861	33	40574	Cluster-41776.62467
GO:0042710	biofilm formation	biological_process	0.52442	1	1	861	33	40574	Cluster-41776.32027
GO:0001775	cell activation	biological_process	0.52688	1	6	861	241	40574	Cluster-41776.63522,Cluster-41776.63486,Cluster-41776.42812,Cluster-41776.26356,Cluster-41776.48598,Cluster-41776.54679
GO:0005381	iron ion transmembrane transporter activity	molecular_function	0.52942	1	1	861	31	40574	Cluster-41776.31913
GO:0007276	gamete generation	biological_process	0.53061	1	3	861	131	40574	Cluster-41776.110642,Cluster-41776.66674,Cluster-41776.13352
GO:0002697	regulation of immune effector process	biological_process	0.531	1	1	861	34	40574	Cluster-41776.82425
GO:0050688	regulation of defense response to virus	biological_process	0.531	1	1	861	34	40574	Cluster-41776.82425
GO:0050690	regulation of defense response to virus by virus	biological_process	0.531	1	1	861	34	40574	Cluster-41776.82425
GO:0003917	DNA topoisomerase type I activity	molecular_function	0.53137	1	1	861	35	40574	Cluster-41776.11631
GO:0009893	positive regulation of metabolic process	biological_process	0.53332	1	9	861	384	40574	Cluster-41776.87325,Cluster-39551.0,Cluster-41776.64706,Cluster-41776.66471,Cluster-41776.63486,Cluster-41776.48598,Cluster-41776.90371,Cluster-41776.1531,Cluster-41776.29678
GO:0031325	positive regulation of cellular metabolic process	biological_process	0.53332	1	9	861	384	40574	Cluster-41776.87325,Cluster-41776.66471,Cluster-41776.64706,Cluster-39551.0,Cluster-41776.63486,Cluster-41776.48598,Cluster-41776.90371,Cluster-41776.1531,Cluster-41776.29678
GO:0031324	negative regulation of cellular metabolic process	biological_process	0.5348	1	4	861	173	40574	Cluster-41776.106535,Cluster-41776.78595,Cluster-41776.21898,Cluster-41776.7851
GO:0000775	chromosome, centromeric region	cellular_component	0.53562	1	9	861	382	40574	Cluster-41776.42972,Cluster-41776.87478,Cluster-41776.72681,Cluster-41776.87006,Cluster-41776.33363,Cluster-41776.5443,Cluster-41776.79100,Cluster-41776.74105,Cluster-41776.8523
GO:0007015	actin filament organization	biological_process	0.53581	1	2	861	87	40574	Cluster-41776.33830,Cluster-41776.87006
GO:0005158	insulin receptor binding	molecular_function	0.53678	1	1	861	30	40574	Cluster-41776.103084
GO:0005899	insulin receptor complex	cellular_component	0.53678	1	1	861	30	40574	Cluster-41776.103084
GO:0098798	mitochondrial protein complex	cellular_component	0.53679	1	9	861	429	40574	Cluster-41776.63928,Cluster-41776.96496,Cluster-41776.58150,Cluster-41776.55377,Cluster-41776.25247,Cluster-41776.93353,Cluster-41776.36125,Cluster-41776.58724,Cluster-41776.36539
GO:0006873	cellular ion homeostasis	biological_process	0.53704	1	3	861	127	40574	Cluster-41776.82672,Cluster-41776.109208,Cluster-41776.91207
GO:0006875	cellular metal ion homeostasis	biological_process	0.53704	1	3	861	127	40574	Cluster-41776.82672,Cluster-41776.109208,Cluster-41776.91207
GO:0030003	cellular cation homeostasis	biological_process	0.53704	1	3	861	127	40574	Cluster-41776.109208,Cluster-41776.82672,Cluster-41776.91207
GO:0005577	fibrinogen complex	cellular_component	0.53777	1	5	861	198	40574	Cluster-41776.63522,Cluster-41776.63486,Cluster-41776.42812,Cluster-41776.48598,Cluster-41776.26356
GO:0030168	platelet activation	biological_process	0.53777	1	5	861	198	40574	Cluster-41776.63522,Cluster-41776.63486,Cluster-41776.42812,Cluster-41776.26356,Cluster-41776.48598
GO:0006813	potassium ion transport	biological_process	0.53939	1	6	861	254	40574	Cluster-41776.109440,Cluster-41776.92053,Cluster-41776.7188,Cluster-41776.65888,Cluster-41776.63858,Cluster-41776.95211
GO:0006650	glycerophospholipid metabolic process	biological_process	0.53961	1	4	861	162	40574	Cluster-41776.93250,Cluster-41776.32881,Cluster-41776.23015,Cluster-41776.74598
GO:0004016	adenylate cyclase activity	molecular_function	0.54133	1	1	861	29	40574	Cluster-41776.97856
GO:0006171	cAMP biosynthetic process	biological_process	0.54133	1	1	861	29	40574	Cluster-41776.97856
GO:0044087	regulation of cellular component biogenesis	biological_process	0.54195	1	2	861	84	40574	Cluster-41776.64706,Cluster-41776.33830
GO:0007618	mating	biological_process	0.54196	1	1	861	35	40574	Cluster-41776.26661
GO:0044424	intracellular part	cellular_component	0.54241	1	246	861	11320	40574	Cluster-41776.79100,Cluster-41776.66620,Cluster-41776.53569,Cluster-41776.39599,Cluster-41776.77048,Cluster-41776.29186,Cluster-41776.5671,Cluster-41776.84361,Cluster-41776.59986,Cluster-41776.49118,Cluster-41776.93440,Cluster-41776.60801,Cluster-41776.33982,Cluster-41776.66471,Cluster-41776.92699,Cluster-41776.31880,Cluster-41776.22712,Cluster-41776.64500,Cluster-41776.66904,Cluster-41776.33075,…
GO:0015631	tubulin binding	molecular_function	0.54292	1	7	861	291	40574	Cluster-41776.98116,Cluster-41776.97314,Cluster-41776.15266,Cluster-41776.63486,Cluster-41776.63510,Cluster-41776.64500,Cluster-41776.97069
GO:0017004	cytochrome complex assembly	biological_process	0.543	1	2	861	84	40574	Cluster-41776.97069,Cluster-41776.62467
GO:0006826	iron ion transport	biological_process	0.54322	1	1	861	32	40574	Cluster-41776.31913
GO:0043903	regulation of symbiosis, encompassing mutualism through parasitism	biological_process	0.54413	1	3	861	132	40574	Cluster-41776.70578,Cluster-41776.29678,Cluster-41776.82425
GO:2001070	starch binding	molecular_function	0.54429	1	1	861	32	40574	Cluster-41776.59988
GO:0017016	Ras GTPase binding	molecular_function	0.54441	1	2	861	70	40574	Cluster-41776.63522,Cluster-41776.92699
GO:0031267	small GTPase binding	molecular_function	0.54441	1	2	861	70	40574	Cluster-41776.92699,Cluster-41776.63522
GO:0051020	GTPase binding	molecular_function	0.54441	1	2	861	70	40574	Cluster-41776.63522,Cluster-41776.92699
GO:0010638	positive regulation of organelle organization	biological_process	0.54565	1	1	861	40	40574	Cluster-41776.33830
GO:0008200	ion channel inhibitor activity	molecular_function	0.5471	1	5	861	230	40574	Cluster-41776.63725,Cluster-41776.27762,Cluster-41776.94390,Cluster-41776.94547,Cluster-41776.49476
GO:0016248	channel inhibitor activity	molecular_function	0.5471	1	5	861	230	40574	Cluster-41776.63725,Cluster-41776.27762,Cluster-41776.49476,Cluster-41776.94547,Cluster-41776.94390
GO:0002831	regulation of response to biotic stimulus	biological_process	0.54718	1	1	861	36	40574	Cluster-41776.82425
GO:0006260	DNA replication	biological_process	0.54771	1	22	861	956	40574	Cluster-41776.84579,Cluster-41776.66620,Cluster-41776.101612,Cluster-41776.6929,Cluster-41776.30634,Cluster-41776.102608,Cluster-41776.93412,Cluster-41776.44631,Cluster-32415.0,Cluster-41776.49404,Cluster-41776.74105,Cluster-41776.82672,Cluster-41776.48598,Cluster-41776.95381,Cluster-41776.41840,Cluster-41776.11805,Cluster-41776.54077,Cluster-41776.75848,Cluster-41776.110169,Cluster-41776.78595,C…
GO:0006950	response to stress	biological_process	0.54773	1	46	861	2131	40574	Cluster-41776.42812,Cluster-41776.5671,Cluster-41776.77048,Cluster-41776.91207,Cluster-41776.66620,Cluster-41776.73958,Cluster-41776.109386,Cluster-41776.87006,Cluster-41776.22806,Cluster-41776.32323,Cluster-41776.26356,Cluster-41776.95845,Cluster-41776.20687,Cluster-41776.53064,Cluster-41776.92699,Cluster-41776.67197,Cluster-41776.55225,Cluster-41776.62813,Cluster-41776.64706,Cluster-41776.7851,…
GO:0055065	metal ion homeostasis	biological_process	0.54874	1	3	861	130	40574	Cluster-41776.91207,Cluster-41776.109208,Cluster-41776.82672
GO:0045298	tubulin complex	cellular_component	0.54895	1	7	861	293	40574	Cluster-41776.15266,Cluster-41776.97314,Cluster-41776.97069,Cluster-41776.64500,Cluster-41776.63510,Cluster-41776.63486,Cluster-41776.98116
GO:0005216	ion channel activity	molecular_function	0.54926	1	18	861	788	40574	Cluster-41776.7200,Cluster-41776.81579,Cluster-41776.92461,Cluster-41776.7188,Cluster-41776.24952,Cluster-41776.111219,Cluster-41776.32765,Cluster-41776.92053,Cluster-41776.21052,Cluster-41776.51917,Cluster-41776.76743,Cluster-41776.28954,Cluster-41776.109440,Cluster-41776.109372,Cluster-41776.2751,Cluster-41776.82672,Cluster-41776.65888,Cluster-41776.16099
GO:0022838	substrate-specific channel activity	molecular_function	0.54926	1	18	861	788	40574	Cluster-41776.21052,Cluster-41776.109372,Cluster-41776.28954,Cluster-41776.109440,Cluster-41776.51917,Cluster-41776.76743,Cluster-41776.65888,Cluster-41776.82672,Cluster-41776.2751,Cluster-41776.16099,Cluster-41776.81579,Cluster-41776.7200,Cluster-41776.7188,Cluster-41776.92461,Cluster-41776.24952,Cluster-41776.92053,Cluster-41776.111219,Cluster-41776.32765
GO:0005794	Golgi apparatus	cellular_component	0.55	1	6	861	252	40574	Cluster-41776.59986,Cluster-41776.63486,Cluster-41776.75906,Cluster-41776.109372,Cluster-41776.77048,Cluster-41776.24952
GO:0045229	external encapsulating structure organization	biological_process	0.55076	1	1	861	39	40574	Cluster-41776.57011
GO:0034622	cellular macromolecular complex assembly	biological_process	0.55087	1	17	861	742	40574	Cluster-41776.63522,Cluster-41776.97069,Cluster-41776.63486,Cluster-41776.78595,Cluster-41776.26967,Cluster-41776.74105,Cluster-41776.73448,Cluster-41776.67197,Cluster-41776.33830,Cluster-41776.48598,Cluster-41776.26356,Cluster-41776.33363,Cluster-41776.66461,Cluster-41776.36539,Cluster-41776.62467,Cluster-41776.72707,Cluster-41776.42812
GO:0006206	pyrimidine nucleobase metabolic process	biological_process	0.55242	1	9	861	432	40574	Cluster-41776.52756,Cluster-41776.66674,Cluster-41776.124,Cluster-41776.68062,Cluster-41776.84579,Cluster-41776.31880,Cluster-41776.81752,Cluster-41776.45476,Cluster-41776.92981
GO:0046058	cAMP metabolic process	biological_process	0.55318	1	1	861	31	40574	Cluster-41776.97856
GO:0006414	translational elongation	biological_process	0.55528	1	1	861	48	40574	Cluster-41776.66471
GO:0006448	regulation of translational elongation	biological_process	0.55528	1	1	861	48	40574	Cluster-41776.66471
GO:0007034	vacuolar transport	biological_process	0.55651	1	1	861	38	40574	Cluster-41776.34625
GO:0016903	oxidoreductase activity, acting on the aldehyde or oxo group of donors	molecular_function	0.55711	1	2	861	84	40574	Cluster-41776.80450,Cluster-41776.64295
GO:0006825	copper ion transport	biological_process	0.55961	1	1	861	36	40574	Cluster-41776.44132
GO:0033227	dsRNA transport	biological_process	0.55968	1	1	861	37	40574	Cluster-41776.59887
GO:0051032	nucleic acid transmembrane transporter activity	molecular_function	0.55968	1	1	861	37	40574	Cluster-41776.59887
GO:0051033	RNA transmembrane transporter activity	molecular_function	0.55968	1	1	861	37	40574	Cluster-41776.59887
GO:0016831	carboxy-lyase activity	molecular_function	0.56031	1	4	861	182	40574	Cluster-41776.74355,Cluster-41776.33037,Cluster-41776.92101,Cluster-41776.75848
GO:0015267	channel activity	molecular_function	0.56113	1	18	861	794	40574	Cluster-41776.82672,Cluster-41776.65888,Cluster-41776.2751,Cluster-41776.16099,Cluster-41776.21052,Cluster-41776.28954,Cluster-41776.109440,Cluster-41776.109372,Cluster-41776.76743,Cluster-41776.51917,Cluster-41776.24952,Cluster-41776.92053,Cluster-41776.32765,Cluster-41776.111219,Cluster-41776.81579,Cluster-41776.7200,Cluster-41776.92461,Cluster-41776.7188
GO:0022803	passive transmembrane transporter activity	molecular_function	0.56113	1	18	861	794	40574	Cluster-41776.2751,Cluster-41776.65888,Cluster-41776.82672,Cluster-41776.16099,Cluster-41776.21052,Cluster-41776.76743,Cluster-41776.51917,Cluster-41776.28954,Cluster-41776.109440,Cluster-41776.109372,Cluster-41776.24952,Cluster-41776.111219,Cluster-41776.32765,Cluster-41776.92053,Cluster-41776.7200,Cluster-41776.81579,Cluster-41776.92461,Cluster-41776.7188
GO:0030203	glycosaminoglycan metabolic process	biological_process	0.56139	1	3	861	126	40574	Cluster-41776.86559,Cluster-41776.41163,Cluster-41776.7780
GO:0009084	glutamine family amino acid biosynthetic process	biological_process	0.56173	1	1	861	38	40574	Cluster-41776.7780
GO:0004520	endodeoxyribonuclease activity	molecular_function	0.5621	1	3	861	126	40574	Cluster-41776.42533,Cluster-41776.66620,Cluster-41776.61946
GO:0005654	nucleoplasm	cellular_component	0.56436	1	12	861	521	40574	Cluster-41776.91004,Cluster-41776.96201,Cluster-41776.86938,Cluster-41776.8158,Cluster-41776.73437,Cluster-41776.46826,Cluster-41776.60801,Cluster-41776.56233,Cluster-41776.48598,Cluster-41776.69405,Cluster-41776.68062,Cluster-41776.31880
GO:0044451	nucleoplasm part	cellular_component	0.56436	1	12	861	521	40574	Cluster-41776.46826,Cluster-41776.60801,Cluster-41776.96201,Cluster-41776.91004,Cluster-41776.86938,Cluster-41776.8158,Cluster-41776.73437,Cluster-41776.68062,Cluster-41776.31880,Cluster-41776.48598,Cluster-41776.56233,Cluster-41776.69405
GO:0042157	lipoprotein metabolic process	biological_process	0.565	1	5	861	216	40574	Cluster-41776.93250,Cluster-41776.87006,Cluster-41776.110850,Cluster-41776.77048,Cluster-41776.74598
GO:0006099	tricarboxylic acid cycle	biological_process	0.56513	1	1	861	35	40574	Cluster-41776.15267
GO:0006101	citrate metabolic process	biological_process	0.56513	1	1	861	35	40574	Cluster-41776.15267
GO:0034508	centromere complex assembly	biological_process	0.56604	1	3	861	124	40574	Cluster-41776.74105,Cluster-41776.33363,Cluster-41776.78595
GO:0046486	glycerolipid metabolic process	biological_process	0.56611	1	8	861	344	40574	Cluster-41776.23015,Cluster-41776.53341,Cluster-41776.53346,Cluster-41776.5171,Cluster-41776.74598,Cluster-41776.32881,Cluster-41776.17504,Cluster-41776.93250
GO:0030031	cell projection assembly	biological_process	0.56638	1	2	861	84	40574	Cluster-41776.38451,Cluster-41776.64706
GO:0048500	signal recognition particle	cellular_component	0.56757	1	1	861	34	40574	Cluster-41776.69645
GO:0030150	protein import into mitochondrial matrix	biological_process	0.56815	1	1	861	40	40574	Cluster-41776.58150
GO:0048308	organelle inheritance	biological_process	0.56895	1	1	861	36	40574	Cluster-41776.63486
GO:0030880	RNA polymerase complex	cellular_component	0.56937	1	7	861	313	40574	Cluster-41776.71020,Cluster-41776.31880,Cluster-41776.39599,Cluster-41776.28575,Cluster-41776.73437,Cluster-41776.17504,Cluster-41776.56233
GO:0051213	dioxygenase activity	molecular_function	0.56994	1	6	861	307	40574	Cluster-41776.70890,Cluster-41776.52236,Cluster-41776.82796,Cluster-41776.19206,Cluster-41776.106923,Cluster-41776.65705
GO:0098533	ATPase dependent transmembrane transport complex	cellular_component	0.57015	1	1	861	39	40574	Cluster-41776.52278
GO:1904949	ATPase complex	cellular_component	0.57015	1	1	861	39	40574	Cluster-41776.52278
GO:0032504	multicellular organism reproduction	biological_process	0.57165	1	4	861	182	40574	Cluster-41776.66674,Cluster-41776.13352,Cluster-41776.26661,Cluster-41776.110642
GO:0016682	oxidoreductase activity, acting on diphenols and related substances as donors, oxygen as acceptor	molecular_function	0.57285	1	1	861	37	40574	Cluster-41776.73443
GO:0016877	ligase activity, forming carbon-sulfur bonds	molecular_function	0.57405	1	1	861	34	40574	Cluster-41776.95211
GO:0009579	thylakoid	cellular_component	0.57413	1	8	861	382	40574	Cluster-41776.27762,Cluster-41776.26243,Cluster-41776.64025,Cluster-41776.97069,Cluster-41776.4860,Cluster-41776.93251,Cluster-41776.60841,Cluster-41776.50951
GO:0044436	thylakoid part	cellular_component	0.57413	1	8	861	382	40574	Cluster-41776.27762,Cluster-41776.26243,Cluster-41776.60841,Cluster-41776.50951,Cluster-41776.64025,Cluster-41776.93251,Cluster-41776.97069,Cluster-41776.4860
GO:0007016	cytoskeletal anchoring at plasma membrane	biological_process	0.57489	1	1	861	33	40574	Cluster-41776.53347
GO:0015459	potassium channel regulator activity	molecular_function	0.5759	1	1	861	38	40574	Cluster-41776.94390
GO:0019870	potassium channel inhibitor activity	molecular_function	0.5759	1	1	861	38	40574	Cluster-41776.94390
GO:0010605	negative regulation of macromolecule metabolic process	biological_process	0.57628	1	4	861	179	40574	Cluster-41776.7851,Cluster-41776.21898,Cluster-41776.78595,Cluster-41776.106535
GO:0030119	AP-type membrane coat adaptor complex	cellular_component	0.57728	1	2	861	80	40574	Cluster-41776.60907,Cluster-41776.96312
GO:0051205	protein insertion into membrane	biological_process	0.57776	1	1	861	37	40574	Cluster-41776.31898
GO:0004535	poly(A)-specific ribonuclease activity	molecular_function	0.57827	1	1	861	33	40574	Cluster-41776.45883
GO:0034357	photosynthetic membrane	cellular_component	0.57843	1	7	861	338	40574	Cluster-41776.60841,Cluster-41776.50951,Cluster-41776.27762,Cluster-41776.64025,Cluster-41776.26243,Cluster-41776.93251,Cluster-41776.4860
GO:0098797	plasma membrane protein complex	cellular_component	0.57862	1	5	861	246	40574	Cluster-41776.52278,Cluster-41776.26967,Cluster-41776.97982,Cluster-41776.53347,Cluster-41776.89031
GO:0006839	mitochondrial transport	biological_process	0.57916	1	2	861	93	40574	Cluster-41776.60841,Cluster-41776.58150
GO:0042025	host cell nucleus	cellular_component	0.58183	1	4	861	187	40574	Cluster-41776.101612,Cluster-41776.75848,Cluster-41776.29678,Cluster-41776.94390
GO:0043161	proteasome-mediated ubiquitin-dependent protein catabolic process	biological_process	0.5829	1	1	861	36	40574	Cluster-41776.109386
GO:0004527	exonuclease activity	molecular_function	0.58311	1	8	861	331	40574	Cluster-41776.87006,Cluster-41776.63486,Cluster-41776.65196,Cluster-41776.45883,Cluster-41776.110850,Cluster-41776.64500,Cluster-41776.48598,Cluster-41776.90371
GO:0030145	manganese ion binding	molecular_function	0.58553	1	1	861	40	40574	Cluster-41776.86786
GO:0005516	calmodulin binding	molecular_function	0.58625	1	2	861	81	40574	Cluster-41776.7188,Cluster-41776.29621
GO:0016857	racemase and epimerase activity, acting on carbohydrates and derivatives	molecular_function	0.58684	1	1	861	35	40574	Cluster-41776.41163
GO:0031099	regeneration	biological_process	0.58699	1	1	861	38	40574	Cluster-41776.43969
GO:0042246	tissue regeneration	biological_process	0.58699	1	1	861	38	40574	Cluster-41776.43969
GO:0048589	developmental growth	biological_process	0.58699	1	1	861	38	40574	Cluster-41776.43969
GO:0010181	FMN binding	molecular_function	0.59058	1	1	861	35	40574	Cluster-41776.22811
GO:0016765	transferase activity, transferring alkyl or aryl (other than methyl) groups	molecular_function	0.59108	1	2	861	89	40574	Cluster-41776.43450,Cluster-41776.29188
GO:0008375	acetylglucosaminyltransferase activity	molecular_function	0.59186	1	2	861	83	40574	Cluster-41776.17504,Cluster-41776.93250
GO:0017048	Rho GTPase binding	molecular_function	0.59225	1	1	861	35	40574	Cluster-41776.63522
GO:0005737	cytoplasm	cellular_component	0.59262	1	107	861	5053	40574	Cluster-41776.66471,Cluster-41776.59986,Cluster-41776.55377,Cluster-41776.49118,Cluster-41776.93440,Cluster-41776.49152,Cluster-41776.77048,Cluster-41776.46763,Cluster-41776.42812,Cluster-41776.84361,Cluster-41776.29186,Cluster-41776.32358,Cluster-41776.84579,Cluster-41776.53569,Cluster-41776.60907,Cluster-41776.64935,Cluster-41776.59090,Cluster-41776.43150,Cluster-41776.101654,Cluster-41776.9316…
GO:0006298	mismatch repair	biological_process	0.59265	1	1	861	40	40574	Cluster-41776.77048
GO:0044770	cell cycle phase transition	biological_process	0.59323	1	2	861	81	40574	Cluster-41776.91787,Cluster-41776.64937
GO:0044772	mitotic cell cycle phase transition	biological_process	0.59323	1	2	861	81	40574	Cluster-41776.64937,Cluster-41776.91787
GO:1901987	regulation of cell cycle phase transition	biological_process	0.59323	1	2	861	81	40574	Cluster-41776.64937,Cluster-41776.91787
GO:1901990	regulation of mitotic cell cycle phase transition	biological_process	0.59323	1	2	861	81	40574	Cluster-41776.91787,Cluster-41776.64937
GO:0005852	eukaryotic translation initiation factor 3 complex	cellular_component	0.59569	1	1	861	39	40574	Cluster-41776.82672
GO:0006518	peptide metabolic process	biological_process	0.59614	1	27	861	1420	40574	Cluster-41776.43612,Cluster-41776.91664,Cluster-41776.80482,Cluster-41776.78595,Cluster-41776.31055,Cluster-41776.62813,Cluster-41776.41732,Cluster-41776.60741,Cluster-41776.82672,Cluster-41776.50099,Cluster-41776.85836,Cluster-41776.43150,Cluster-41776.71751,Cluster-41776.63633,Cluster-41776.33390,Cluster-41776.49151,Cluster-41776.61564,Cluster-41776.85024,Cluster-41776.66471,Cluster-41211.0,Clu…
GO:0009521	photosystem	cellular_component	0.59663	1	6	861	295	40574	Cluster-41776.50951,Cluster-41776.60841,Cluster-41776.4860,Cluster-41776.26243,Cluster-41776.64025,Cluster-41776.27762
GO:0005227	calcium activated cation channel activity	molecular_function	0.59699	1	1	861	39	40574	Cluster-41776.7188
GO:0015269	calcium-activated potassium channel activity	molecular_function	0.59699	1	1	861	39	40574	Cluster-41776.7188
GO:0022839	ion gated channel activity	molecular_function	0.59699	1	1	861	39	40574	Cluster-41776.7188
GO:0008536	Ran GTPase binding	molecular_function	0.59729	1	1	861	34	40574	Cluster-41776.92699
GO:0019054	modulation by virus of host process	biological_process	0.59742	1	1	861	43	40574	Cluster-41776.60925
GO:0044068	modulation by symbiont of host cellular process	biological_process	0.59742	1	1	861	43	40574	Cluster-41776.60925
GO:0031082	BLOC complex	cellular_component	0.59747	1	1	861	37	40574	Cluster-41776.90371
GO:0031083	BLOC-1 complex	cellular_component	0.59747	1	1	861	37	40574	Cluster-41776.90371
GO:0033365	protein localization to organelle	biological_process	0.5975	1	11	861	472	40574	Cluster-41776.31898,Cluster-41776.33104,Cluster-41776.1531,Cluster-41776.25673,Cluster-41776.76915,Cluster-41776.57237,Cluster-41776.64937,Cluster-41776.63522,Cluster-41776.63486,Cluster-41776.92615,Cluster-41776.58150
GO:0046649	lymphocyte activation	biological_process	0.59793	1	1	861	41	40574	Cluster-41776.54679
GO:0071806	protein transmembrane transport	biological_process	0.59798	1	2	861	90	40574	Cluster-41776.58150,Cluster-41776.48598
GO:0007281	germ cell development	biological_process	0.59822	1	1	861	39	40574	Cluster-41776.110642
GO:0000175	3'-5'-exoribonuclease activity	molecular_function	0.60135	1	1	861	35	40574	Cluster-41776.45883
GO:0007067	mitotic nuclear division	biological_process	0.60141	1	4	861	180	40574	Cluster-41776.79100,Cluster-41776.87006,Cluster-41776.64937,Cluster-41776.72681
GO:0051259	protein oligomerization	biological_process	0.60185	1	5	861	218	40574	Cluster-41776.63522,Cluster-41776.8082,Cluster-41776.63486,Cluster-41776.90371,Cluster-41776.21052
GO:0003916	DNA topoisomerase activity	molecular_function	0.60483	1	2	861	101	40574	Cluster-41776.11631,Cluster-41776.17357
GO:0003723	RNA binding	molecular_function	0.60563	1	27	861	1247	40574	Cluster-41776.31548,Cluster-41776.32662,Cluster-41776.82425,Cluster-41776.67074,Cluster-41776.63510,Cluster-41776.33104,Cluster-41776.93837,Cluster-41776.77072,Cluster-41776.13420,Cluster-41776.66471,Cluster-41776.86786,Cluster-41776.82409,Cluster-41776.61564,Cluster-41776.33390,Cluster-41776.67494,Cluster-41776.112785,Cluster-41776.82672,Cluster-41776.67091,Cluster-41776.53064,Cluster-41776.7226…
GO:0072350	tricarboxylic acid metabolic process	biological_process	0.60608	1	1	861	41	40574	Cluster-41776.15267
GO:0004532	exoribonuclease activity	molecular_function	0.60614	1	1	861	36	40574	Cluster-41776.45883
GO:0016896	exoribonuclease activity, producing 5'-phosphomonoesters	molecular_function	0.60614	1	1	861	36	40574	Cluster-41776.45883
GO:0005798	Golgi-associated vesicle	cellular_component	0.60676	1	1	861	42	40574	Cluster-41776.59986
GO:0030660	Golgi-associated vesicle membrane	cellular_component	0.60676	1	1	861	42	40574	Cluster-41776.59986
GO:0051260	protein homooligomerization	biological_process	0.6076	1	2	861	82	40574	Cluster-41776.21052,Cluster-41776.8082
GO:0000989	transcription factor activity, transcription factor binding	molecular_function	0.6089	1	7	861	313	40574	Cluster-41776.96201,Cluster-41776.86938,Cluster-41776.48598,Cluster-41776.69405,Cluster-41776.68062,Cluster-41776.84201,Cluster-41776.46826
GO:0003712	transcription cofactor activity	molecular_function	0.6089	1	7	861	313	40574	Cluster-41776.69405,Cluster-41776.48598,Cluster-41776.96201,Cluster-41776.86938,Cluster-41776.46826,Cluster-41776.84201,Cluster-41776.68062
GO:0034703	cation channel complex	cellular_component	0.6106	1	3	861	141	40574	Cluster-41776.2751,Cluster-41776.111219,Cluster-41776.92053
GO:0008053	mitochondrial fusion	biological_process	0.6109	1	2	861	84	40574	Cluster-41776.77048,Cluster-41776.69405
GO:0003713	transcription coactivator activity	molecular_function	0.61124	1	1	861	42	40574	Cluster-41776.84201
GO:0019083	viral transcription	biological_process	0.61151	1	2	861	96	40574	Cluster-41776.59525,Cluster-41776.29678
GO:0006334	nucleosome assembly	biological_process	0.61152	1	1	861	47	40574	Cluster-41776.73448
GO:0031497	chromatin assembly	biological_process	0.61152	1	1	861	47	40574	Cluster-41776.73448
GO:0034728	nucleosome organization	biological_process	0.61152	1	1	861	47	40574	Cluster-41776.73448
GO:0016701	oxidoreductase activity, acting on single donors with incorporation of molecular oxygen	molecular_function	0.61255	1	3	861	138	40574	Cluster-41776.19206,Cluster-41776.65705,Cluster-41776.52236
GO:0043414	macromolecule methylation	biological_process	0.61296	1	4	861	187	40574	Cluster-41776.59731,Cluster-41776.51917,Cluster-41776.89706,Cluster-41776.68188
GO:0006777	Mo-molybdopterin cofactor biosynthetic process	biological_process	0.61347	1	1	861	40	40574	Cluster-41776.84888
GO:0019720	Mo-molybdopterin cofactor metabolic process	biological_process	0.61347	1	1	861	40	40574	Cluster-41776.84888
GO:0008643	carbohydrate transport	biological_process	0.61366	1	3	861	137	40574	Cluster-41776.87620,Cluster-41776.75906,Cluster-41776.78595
GO:0042398	cellular modified amino acid biosynthetic process	biological_process	0.61489	1	4	861	187	40574	Cluster-41776.62805,Cluster-41776.30060,Cluster-41776.95211,Cluster-41776.60907
GO:0016032	viral process	biological_process	0.6149	1	29	861	1362	40574	Cluster-41776.53064,Cluster-41776.67197,Cluster-41776.85078,Cluster-41776.48598,Cluster-41776.95845,Cluster-41776.112785,Cluster-41776.90371,Cluster-41776.63486,Cluster-41776.109372,Cluster-41776.63522,Cluster-41776.70578,Cluster-41776.51917,Cluster-41776.30244,Cluster-41776.21898,Cluster-41776.55225,Cluster-41776.25914,Cluster-41776.106471,Cluster-41776.90374,Cluster-41776.102124,Cluster-41776.7…
GO:0030123	AP-3 adaptor complex	cellular_component	0.61497	1	1	861	43	40574	Cluster-41776.60907
GO:0043604	amide biosynthetic process	biological_process	0.61594	1	28	861	1466	40574	Cluster-41776.60741,Cluster-41776.41732,Cluster-41776.43150,Cluster-41776.85836,Cluster-41776.30060,Cluster-41776.50099,Cluster-41776.82672,Cluster-41776.80482,Cluster-41776.91664,Cluster-41776.43612,Cluster-41776.95211,Cluster-41776.60907,Cluster-41776.62805,Cluster-41776.78595,Cluster-41776.67455,Cluster-41776.42993,Cluster-41776.63510,Cluster-41211.0,Cluster-41776.77661,Cluster-41776.77048,Clu…
GO:0006665	sphingolipid metabolic process	biological_process	0.61688	1	2	861	91	40574	Cluster-41776.93837,Cluster-41776.98835
GO:0009069	serine family amino acid metabolic process	biological_process	0.61724	1	9	861	379	40574	Cluster-41776.50099,Cluster-41776.61572,Cluster-41776.80915,Cluster-41776.53569,Cluster-41776.94583,Cluster-41776.70890,Cluster-41776.93169,Cluster-41776.23948,Cluster-41776.75848
GO:0043235	receptor complex	cellular_component	0.61745	1	2	861	88	40574	Cluster-41776.30244,Cluster-41776.103084
GO:0098802	plasma membrane receptor complex	cellular_component	0.61745	1	2	861	88	40574	Cluster-41776.30244,Cluster-41776.103084
GO:0030076	light-harvesting complex	cellular_component	0.61746	1	1	861	44	40574	Cluster-41776.93251
GO:0007623	circadian rhythm	biological_process	0.61747	1	1	861	42	40574	Cluster-41776.49476
GO:0006531	aspartate metabolic process	biological_process	0.61753	1	1	861	43	40574	Cluster-41776.91163
GO:0043623	cellular protein complex assembly	biological_process	0.61756	1	14	861	637	40574	Cluster-41776.26967,Cluster-41776.97069,Cluster-41776.63522,Cluster-41776.33363,Cluster-41776.63486,Cluster-41776.66461,Cluster-41776.42812,Cluster-41776.26356,Cluster-41776.48598,Cluster-41776.36539,Cluster-41776.62467,Cluster-41776.72707,Cluster-41776.67197,Cluster-41776.33830
GO:0004601	peroxidase activity	molecular_function	0.61759	1	1	861	48	40574	Cluster-41776.62813
GO:0006804	obsolete peroxidase reaction	biological_process	0.61759	1	1	861	48	40574	Cluster-41776.62813
GO:0018193	peptidyl-amino acid modification	biological_process	0.6177	1	3	861	141	40574	Cluster-41776.74355,Cluster-41776.69405,Cluster-41776.85689
GO:0009306	protein secretion	biological_process	0.61849	1	2	861	88	40574	Cluster-41776.11616,Cluster-41776.48598
GO:0018208	peptidyl-proline modification	biological_process	0.61901	1	1	861	44	40574	Cluster-41776.85689
GO:0017176	phosphatidylinositol N-acetylglucosaminyltransferase activity	molecular_function	0.61902	1	1	861	42	40574	Cluster-41776.93250
GO:0045321	leukocyte activation	biological_process	0.6192	1	1	861	43	40574	Cluster-41776.54679
GO:0019058	viral life cycle	biological_process	0.62017	1	16	861	759	40574	Cluster-41776.21898,Cluster-41776.51917,Cluster-41776.63486,Cluster-41776.109372,Cluster-41776.55225,Cluster-41776.106471,Cluster-41776.53064,Cluster-41776.90371,Cluster-41776.85078,Cluster-41776.67494,Cluster-41776.98116,Cluster-41776.59525,Cluster-41776.29678,Cluster-41776.34297,Cluster-41776.77582,Cluster-41776.102124
GO:0030474	spindle pole body duplication	biological_process	0.62061	1	1	861	35	40574	Cluster-41776.42812
GO:0051300	spindle pole body organization	biological_process	0.62061	1	1	861	35	40574	Cluster-41776.42812
GO:0019199	transmembrane receptor protein kinase activity	molecular_function	0.62121	1	2	861	85	40574	Cluster-41776.61572,Cluster-41776.94583
GO:0019080	viral gene expression	biological_process	0.62167	1	3	861	144	40574	Cluster-41776.29678,Cluster-41776.34297,Cluster-41776.59525
GO:0051258	protein polymerization	biological_process	0.62216	1	6	861	272	40574	Cluster-41776.33830,Cluster-41776.63522,Cluster-41776.63486,Cluster-41776.42812,Cluster-41776.48598,Cluster-41776.26356
GO:0007224	smoothened signaling pathway	biological_process	0.62241	1	1	861	44	40574	Cluster-41776.54744
GO:0010498	proteasomal protein catabolic process	biological_process	0.6281	1	1	861	42	40574	Cluster-41776.109386
GO:0006338	chromatin remodeling	biological_process	0.62825	1	1	861	43	40574	Cluster-41776.93171
GO:0006265	DNA topological change	biological_process	0.62849	1	2	861	104	40574	Cluster-41776.11631,Cluster-41776.17357
GO:0048511	rhythmic process	biological_process	0.62929	1	1	861	45	40574	Cluster-41776.49476
GO:0044249	cellular biosynthetic process	biological_process	0.62954	1	177	861	8278	40574	Cluster-41776.102608,Cluster-41776.92461,Cluster-41776.44631,Cluster-41776.90992,Cluster-41776.77045,Cluster-41776.109574,Cluster-41776.91163,Cluster-41776.54077,Cluster-41776.74674,Cluster-41776.43612,Cluster-41776.92269,Cluster-41776.84888,Cluster-41776.96201,Cluster-41776.53064,Cluster-41776.57740,Cluster-41776.43611,Cluster-41776.60732,Cluster-41776.50099,Cluster-41776.48243,Cluster-41776.106…
GO:0004252	serine-type endopeptidase activity	molecular_function	0.63189	1	8	861	379	40574	Cluster-41776.11631,Cluster-41776.17504,Cluster-41776.92352,Cluster-41776.78721,Cluster-41776.67117,Cluster-41776.90257,Cluster-41776.112785,Cluster-41776.30354
GO:0002098	tRNA wobble uridine modification	biological_process	0.63193	1	1	861	38	40574	Cluster-41776.31548
GO:0015294	solute:cation symporter activity	molecular_function	0.63315	1	2	861	92	40574	Cluster-41776.97956,Cluster-41776.75906
GO:0097435	supramolecular fiber organization	biological_process	0.63374	1	2	861	104	40574	Cluster-41776.87006,Cluster-41776.33830
GO:0016410	N-acyltransferase activity	molecular_function	0.63491	1	3	861	131	40574	Cluster-41776.98312,Cluster-41776.72210,Cluster-41776.93169
GO:0005975	carbohydrate metabolic process	biological_process	0.63522	1	21	861	1020	40574	Cluster-41776.95563,Cluster-41776.95211,Cluster-41776.64706,Cluster-41776.91519,Cluster-41776.86481,Cluster-41776.57011,Cluster-41776.77145,Cluster-41776.53081,Cluster-41776.64707,Cluster-41776.38451,Cluster-41776.63858,Cluster-41776.85024,Cluster-41776.108935,Cluster-41776.74328,Cluster-41776.90173,Cluster-41776.71750,Cluster-41776.33248,Cluster-41776.53346,Cluster-41776.77166,Cluster-41776.8523…
GO:0005200	structural constituent of cytoskeleton	molecular_function	0.63529	1	1	861	38	40574	Cluster-41776.42812
GO:0006891	intra-Golgi vesicle-mediated transport	biological_process	0.63669	1	2	861	87	40574	Cluster-41776.77048,Cluster-41776.63486
GO:0009892	negative regulation of metabolic process	biological_process	0.63736	1	4	861	195	40574	Cluster-41776.106535,Cluster-41776.78595,Cluster-41776.21898,Cluster-41776.7851
GO:0072527	pyrimidine-containing compound metabolic process	biological_process	0.63932	1	9	861	463	40574	Cluster-41776.52756,Cluster-41776.66674,Cluster-41776.124,Cluster-41776.68062,Cluster-41776.31880,Cluster-41776.84579,Cluster-41776.81752,Cluster-41776.45476,Cluster-41776.92981
GO:0004518	nuclease activity	molecular_function	0.63962	1	18	861	829	40574	Cluster-41776.48598,Cluster-41776.90371,Cluster-41776.64500,Cluster-41776.17504,Cluster-41776.96201,Cluster-41776.42533,Cluster-41776.70578,Cluster-41776.63486,Cluster-41776.53002,Cluster-41776.65196,Cluster-41776.82425,Cluster-41776.8348,Cluster-41776.66620,Cluster-41776.61946,Cluster-41776.49404,Cluster-41776.45883,Cluster-41776.110850,Cluster-41776.87006
GO:0006412	translation	biological_process	0.64031	1	23	861	1252	40574	Cluster-41776.91664,Cluster-41776.43612,Cluster-41776.80482,Cluster-41776.78595,Cluster-41776.41732,Cluster-41776.60741,Cluster-41776.50099,Cluster-41776.82672,Cluster-41776.43150,Cluster-41776.85836,Cluster-41776.71751,Cluster-41776.63633,Cluster-41776.33390,Cluster-41776.61564,Cluster-41776.49151,Cluster-41776.66471,Cluster-41776.63510,Cluster-41776.42993,Cluster-41211.0,Cluster-41776.67455,Clu…
GO:0098800	inner mitochondrial membrane protein complex	cellular_component	0.64207	1	6	861	321	40574	Cluster-41776.93353,Cluster-41776.63928,Cluster-41776.36539,Cluster-41776.58724,Cluster-41776.55377,Cluster-41776.36125
GO:0051235	maintenance of location	biological_process	0.64221	1	2	861	89	40574	Cluster-41776.53347,Cluster-41776.81096
GO:0031090	organelle membrane	cellular_component	0.64229	1	23	861	1131	40574	Cluster-41776.23948,Cluster-41776.58724,Cluster-41776.66904,Cluster-41776.49155,Cluster-41776.93353,Cluster-41776.59086,Cluster-41776.69645,Cluster-41776.58150,Cluster-41776.74654,Cluster-41776.60841,Cluster-41776.96496,Cluster-41776.36125,Cluster-41776.36539,Cluster-41776.78745,Cluster-41776.31898,Cluster-41776.77048,Cluster-41776.25247,Cluster-41776.69405,Cluster-41776.59986,Cluster-41776.55377…
GO:0004222	metalloendopeptidase activity	molecular_function	0.64373	1	7	861	324	40574	Cluster-41776.31192,Cluster-41776.33910,Cluster-41776.31193,Cluster-41776.82408,Cluster-41776.49404,Cluster-41776.90369,Cluster-41776.89266
GO:0016888	endodeoxyribonuclease activity, producing 5'-phosphomonoesters	molecular_function	0.64447	1	2	861	96	40574	Cluster-41776.66620,Cluster-41776.42533
GO:0016854	racemase and epimerase activity	molecular_function	0.64451	1	1	861	40	40574	Cluster-41776.41163
GO:0009507	chloroplast	cellular_component	0.64496	1	1	861	47	40574	Cluster-41776.8043
GO:0009536	plastid	cellular_component	0.64496	1	1	861	47	40574	Cluster-41776.8043
GO:0044272	sulfur compound biosynthetic process	biological_process	0.64584	1	2	861	99	40574	Cluster-41776.43450,Cluster-41776.91667
GO:0061695	transferase complex, transferring phosphorus-containing groups	cellular_component	0.64668	1	16	861	756	40574	Cluster-41776.103084,Cluster-41776.73437,Cluster-41776.49404,Cluster-41776.53569,Cluster-41776.39599,Cluster-41776.30890,Cluster-41776.56233,Cluster-41776.71020,Cluster-41776.41840,Cluster-41776.78595,Cluster-41776.110169,Cluster-41776.17504,Cluster-41776.74105,Cluster-41776.31880,Cluster-41776.28575,Cluster-41776.50099
GO:0002683	negative regulation of immune system process	biological_process	0.64681	1	1	861	44	40574	Cluster-41776.82425
GO:0034702	ion channel complex	cellular_component	0.64702	1	3	861	147	40574	Cluster-41776.92053,Cluster-41776.111219,Cluster-41776.2751
GO:0030286	dynein complex	cellular_component	0.64801	1	1	861	45	40574	Cluster-41776.50411
GO:0003777	microtubule motor activity	molecular_function	0.64929	1	2	861	86	40574	Cluster-41776.64500,Cluster-41776.97314
GO:0009987	cellular process	biological_process	0.64941	1	478	861	21999	40574	Cluster-41776.58507,Cluster-41776.84579,Cluster-41776.56121,Cluster-41776.10808,Cluster-41776.66103,Cluster-41776.49152,Cluster-41776.6929,Cluster-41776.42812,Cluster-41776.87536,Cluster-41776.57774,Cluster-41776.55377,Cluster-41776.7708,Cluster-41776.93251,Cluster-41776.63858,Cluster-41776.91817,Cluster-41776.91381,Cluster-41776.103084,Cluster-32415.0,Cluster-41776.72559,Cluster-41776.77858,Clus…
GO:0044419	interspecies interaction between organisms	biological_process	0.6497	1	48	861	2298	40574	Cluster-41776.46798,Cluster-41776.87006,Cluster-41776.98116,Cluster-41776.60925,Cluster-41776.46546,Cluster-41776.27762,Cluster-41776.39599,Cluster-41776.102124,Cluster-41776.34486,Cluster-41776.74827,Cluster-41776.63725,Cluster-41776.51917,Cluster-41776.109372,Cluster-41776.25914,Cluster-41776.55225,Cluster-41776.106471,Cluster-41776.75915,Cluster-41776.67197,Cluster-41776.53064,Cluster-41776.94…
GO:0009991	response to extracellular stimulus	biological_process	0.64984	1	1	861	54	40574	Cluster-39551.0
GO:0031668	cellular response to extracellular stimulus	biological_process	0.64984	1	1	861	54	40574	Cluster-39551.0
GO:0071496	cellular response to external stimulus	biological_process	0.64984	1	1	861	54	40574	Cluster-39551.0
GO:0034637	cellular carbohydrate biosynthetic process	biological_process	0.65115	1	2	861	103	40574	Cluster-41776.71750,Cluster-41776.57011
GO:0005982	starch metabolic process	biological_process	0.65157	1	2	861	99	40574	Cluster-41776.71750,Cluster-41776.38451
GO:0005985	sucrose metabolic process	biological_process	0.65157	1	2	861	99	40574	Cluster-41776.71750,Cluster-41776.38451
GO:0052126	movement in host environment	biological_process	0.65301	1	3	861	159	40574	Cluster-41776.98116,Cluster-41776.109372,Cluster-41776.51917
GO:0052192	movement in environment of other organism involved in symbiotic interaction	biological_process	0.65301	1	3	861	159	40574	Cluster-41776.109372,Cluster-41776.51917,Cluster-41776.98116
GO:0016055	Wnt signaling pathway	biological_process	0.65385	1	3	861	145	40574	Cluster-41776.89896,Cluster-41776.87010,Cluster-41776.96290
GO:0198738	cell-cell signaling by wnt	biological_process	0.65385	1	3	861	145	40574	Cluster-41776.96290,Cluster-41776.87010,Cluster-41776.89896
GO:1905114	cell surface receptor signaling pathway involved in cell-cell signaling	biological_process	0.65385	1	3	861	145	40574	Cluster-41776.96290,Cluster-41776.89896,Cluster-41776.87010
GO:0001070	RNA binding transcription factor activity	molecular_function	0.65391	1	1	861	48	40574	Cluster-41776.29678
GO:0048524	positive regulation of viral process	biological_process	0.65391	1	1	861	48	40574	Cluster-41776.29678
GO:0050434	positive regulation of viral transcription	biological_process	0.65391	1	1	861	48	40574	Cluster-41776.29678
GO:1903902	positive regulation of viral life cycle	biological_process	0.65391	1	1	861	48	40574	Cluster-41776.29678
GO:0048284	organelle fusion	biological_process	0.65397	1	2	861	92	40574	Cluster-41776.69405,Cluster-41776.77048
GO:0006383	transcription from RNA polymerase III promoter	biological_process	0.65409	1	1	861	48	40574	Cluster-41776.31880
GO:0008982	protein-N(PI)-phosphohistidine-sugar phosphotransferase activity	molecular_function	0.6546	1	1	861	45	40574	Cluster-41776.78595
GO:0009357	protein-N(PI)-phosphohistidine-sugar phosphotransferase complex	cellular_component	0.6546	1	1	861	45	40574	Cluster-41776.78595
GO:0000160	phosphorelay signal transduction system	biological_process	0.65607	1	2	861	102	40574	Cluster-41776.30890,Cluster-41776.54297
GO:0010942	positive regulation of cell death	biological_process	0.65726	1	1	861	47	40574	Cluster-41776.16522
GO:0043065	positive regulation of apoptotic process	biological_process	0.65726	1	1	861	47	40574	Cluster-41776.16522
GO:0043068	positive regulation of programmed cell death	biological_process	0.65726	1	1	861	47	40574	Cluster-41776.16522
GO:0005976	polysaccharide metabolic process	biological_process	0.65811	1	4	861	210	40574	Cluster-41776.38451,Cluster-41776.8523,Cluster-41776.71750,Cluster-41776.57011
GO:0005319	lipid transporter activity	molecular_function	0.65841	1	1	861	48	40574	Cluster-41776.8082
GO:0006353	DNA-templated transcription, termination	biological_process	0.65873	1	1	861	50	40574	Cluster-41776.60801
GO:0048518	positive regulation of biological process	biological_process	0.65876	1	14	861	671	40574	Cluster-41776.63486,Cluster-39551.0,Cluster-41776.64706,Cluster-41776.66471,Cluster-41776.73958,Cluster-41776.96290,Cluster-41776.87325,Cluster-41776.29678,Cluster-41776.1531,Cluster-41776.33830,Cluster-41776.90371,Cluster-41776.32323,Cluster-41776.16522,Cluster-41776.48598
GO:0006333	chromatin assembly or disassembly	biological_process	0.65901	1	1	861	53	40574	Cluster-41776.73448
GO:0043085	positive regulation of catalytic activity	biological_process	0.65919	1	1	861	49	40574	Cluster-39551.0
GO:0000105	histidine biosynthetic process	biological_process	0.66079	1	1	861	46	40574	Cluster-41776.28249
GO:1901617	organic hydroxy compound biosynthetic process	biological_process	0.6611	1	1	861	47	40574	Cluster-41776.38451
GO:0044425	membrane part	cellular_component	0.66169	1	162	861	7437	40574	Cluster-41776.23948,Cluster-41776.67197,Cluster-41776.64025,Cluster-41776.64935,Cluster-41776.60907,Cluster-41776.92809,Cluster-41776.104718,Cluster-41776.113387,Cluster-41776.32358,Cluster-41776.109596,Cluster-41776.26243,Cluster-41776.32872,Cluster-41776.36487,Cluster-41776.49152,Cluster-41776.57774,Cluster-41776.42812,Cluster-41776.55377,Cluster-41776.48550,Cluster-41776.93251,Cluster-41776.10…
GO:0007346	regulation of mitotic cell cycle	biological_process	0.66173	1	2	861	94	40574	Cluster-41776.64937,Cluster-41776.91787
GO:0008172	S-methyltransferase activity	molecular_function	0.66216	1	1	861	48	40574	Cluster-41776.91667
GO:0003729	mRNA binding	molecular_function	0.66285	1	1	861	46	40574	Cluster-41776.13420
GO:0031974	membrane-enclosed lumen	cellular_component	0.66424	1	26	861	1240	40574	Cluster-41776.44132,Cluster-41776.73437,Cluster-41776.72681,Cluster-41776.45476,Cluster-41776.8158,Cluster-41776.60801,Cluster-41776.87006,Cluster-41776.92450,Cluster-41776.56233,Cluster-41776.69405,Cluster-41776.66620,Cluster-41776.79100,Cluster-41776.68062,Cluster-41776.42972,Cluster-41776.86938,Cluster-41776.96201,Cluster-41776.91004,Cluster-41776.87478,Cluster-41776.46245,Cluster-41776.92981,…
GO:0043233	organelle lumen	cellular_component	0.66424	1	26	861	1240	40574	Cluster-41776.79100,Cluster-41776.66620,Cluster-41776.68062,Cluster-41776.69405,Cluster-41776.56233,Cluster-41776.87006,Cluster-41776.60801,Cluster-41776.92450,Cluster-41776.44132,Cluster-41776.73437,Cluster-41776.45476,Cluster-41776.72681,Cluster-41776.8158,Cluster-41776.31880,Cluster-41776.93169,Cluster-41776.48598,Cluster-41776.5443,Cluster-41776.50099,Cluster-41776.92981,Cluster-41776.46826,C…
GO:0070013	intracellular organelle lumen	cellular_component	0.66424	1	26	861	1240	40574	Cluster-41776.92981,Cluster-41776.46245,Cluster-41776.46826,Cluster-41776.96201,Cluster-41776.91004,Cluster-41776.87478,Cluster-41776.42972,Cluster-41776.86938,Cluster-41776.93169,Cluster-41776.31880,Cluster-41776.5443,Cluster-41776.50099,Cluster-41776.48598,Cluster-41776.92450,Cluster-41776.87006,Cluster-41776.60801,Cluster-41776.8158,Cluster-41776.73437,Cluster-41776.44132,Cluster-41776.72681,C…
GO:0005267	potassium channel activity	molecular_function	0.66454	1	3	861	150	40574	Cluster-41776.109440,Cluster-41776.7188,Cluster-41776.92053
GO:0044033	multi-organism metabolic process	biological_process	0.66459	1	3	861	152	40574	Cluster-41776.34297,Cluster-41776.29678,Cluster-41776.59525
GO:0030111	regulation of Wnt signaling pathway	biological_process	0.66488	1	1	861	45	40574	Cluster-41776.96290
GO:0090575	RNA polymerase II transcription factor complex	cellular_component	0.66553	1	2	861	92	40574	Cluster-41776.73437,Cluster-41776.56233
GO:0003013	circulatory system process	biological_process	0.6657	1	1	861	49	40574	Cluster-41776.95954
GO:0008015	blood circulation	biological_process	0.6657	1	1	861	49	40574	Cluster-41776.95954
GO:0030674	protein binding, bridging	molecular_function	0.66752	1	5	861	232	40574	Cluster-41776.63486,Cluster-41776.63522,Cluster-41776.48598,Cluster-41776.26356,Cluster-41776.42812
GO:0060090	binding, bridging	molecular_function	0.66752	1	5	861	232	40574	Cluster-41776.63522,Cluster-41776.63486,Cluster-41776.42812,Cluster-41776.26356,Cluster-41776.48598
GO:0032501	multicellular organismal process	biological_process	0.66832	1	29	861	1360	40574	Cluster-41776.110642,Cluster-41776.26356,Cluster-41776.48598,Cluster-41776.32323,Cluster-41776.66674,Cluster-41776.13352,Cluster-41776.51757,Cluster-41776.49476,Cluster-39551.0,Cluster-41776.26661,Cluster-41776.26388,Cluster-41776.95724,Cluster-41776.21898,Cluster-41776.95954,Cluster-41776.63486,Cluster-41776.113705,Cluster-41776.7851,Cluster-41776.76731,Cluster-41776.63522,Cluster-41776.42812,Cl…
GO:0000975	regulatory region DNA binding	molecular_function	0.66882	1	1	861	44	40574	Cluster-41776.49476
GO:0001067	regulatory region nucleic acid binding	molecular_function	0.66882	1	1	861	44	40574	Cluster-41776.49476
GO:0055036	virion membrane	cellular_component	0.67103	1	1	861	48	40574	Cluster-41776.71954
GO:0005618	cell wall	cellular_component	0.67169	1	1	861	61	40574	Cluster-41776.64500
GO:0051726	regulation of cell cycle	biological_process	0.67228	1	5	861	250	40574	Cluster-41776.35069,Cluster-41776.64937,Cluster-41776.28954,Cluster-41776.42044,Cluster-41776.91787
GO:0009628	response to abiotic stimulus	biological_process	0.67321	1	1	861	49	40574	Cluster-41776.31602
GO:0008023	transcription elongation factor complex	cellular_component	0.67396	1	1	861	42	40574	Cluster-41776.91004
GO:0045786	negative regulation of cell cycle	biological_process	0.674	1	3	861	149	40574	Cluster-41776.64937,Cluster-41776.91787,Cluster-41776.42044
GO:0030118	clathrin coat	cellular_component	0.67406	1	1	861	46	40574	Cluster-41776.96312
GO:0046527	glucosyltransferase activity	molecular_function	0.67523	1	1	861	50	40574	Cluster-41776.70733
GO:0006869	lipid transport	biological_process	0.67856	1	4	861	203	40574	Cluster-41776.110850,Cluster-41776.77048,Cluster-41776.8082,Cluster-41776.87006
GO:1901576	organic substance biosynthetic process	biological_process	0.67904	1	179	861	8440	40574	Cluster-41776.5171,Cluster-41776.59525,Cluster-41776.62284,Cluster-41776.49151,Cluster-41776.63739,Cluster-41776.61564,Cluster-41776.59407,Cluster-41776.56233,Cluster-41776.86559,Cluster-41776.67074,Cluster-41776.77166,Cluster-41776.80798,Cluster-41776.42993,Cluster-41776.54227,Cluster-41776.28249,Cluster-41776.63486,Cluster-41776.60741,Cluster-41776.90992,Cluster-41776.44631,Cluster-41776.92461,…
GO:0009058	biosynthetic process	biological_process	0.67976	1	183	861	8617	40574	Cluster-41776.71751,Cluster-41776.63633,Cluster-41776.67494,Cluster-41776.108935,Cluster-41776.3828,Cluster-41776.73437,Cluster-41776.8158,Cluster-41776.33037,Cluster-41776.11336,Cluster-41776.97856,Cluster-41776.72385,Cluster-41776.55741,Cluster-41776.41459,Cluster-41776.91664,Cluster-41776.63522,Cluster-41776.110169,Cluster-41776.95211,Cluster-41776.70733,Cluster-41776.45475,Cluster-41776.10079…
GO:0007167	enzyme linked receptor protein signaling pathway	biological_process	0.6809	1	2	861	95	40574	Cluster-41776.94583,Cluster-41776.61572
GO:0044798	nuclear transcription factor complex	cellular_component	0.68139	1	2	861	96	40574	Cluster-41776.56233,Cluster-41776.73437
GO:0071702	organic substance transport	biological_process	0.68232	1	49	861	2244	40574	Cluster-41776.8082,Cluster-41776.92699,Cluster-41776.23948,Cluster-41776.87620,Cluster-41776.69645,Cluster-41776.58150,Cluster-41776.60907,Cluster-41776.91004,Cluster-41776.64937,Cluster-41776.60841,Cluster-41776.64935,Cluster-41776.30890,Cluster-41776.109596,Cluster-41776.32358,Cluster-41776.79100,Cluster-34436.0,Cluster-41776.77048,Cluster-41776.101951,Cluster-41776.87006,Cluster-41776.36647,Cl…
GO:0019082	viral protein processing	biological_process	0.68439	1	1	861	48	40574	Cluster-41776.34297
GO:0000774	adenyl-nucleotide exchange factor activity	molecular_function	0.68479	1	1	861	51	40574	Cluster-41776.91004
GO:0007051	spindle organization	biological_process	0.68592	1	1	861	51	40574	Cluster-41776.72681
GO:0051262	protein tetramerization	biological_process	0.68973	1	1	861	48	40574	Cluster-41776.8082
GO:0000428	DNA-directed RNA polymerase complex	cellular_component	0.69118	1	3	861	148	40574	Cluster-41776.56233,Cluster-41776.73437,Cluster-41776.31880
GO:0055029	nuclear DNA-directed RNA polymerase complex	cellular_component	0.69118	1	3	861	148	40574	Cluster-41776.31880,Cluster-41776.73437,Cluster-41776.56233
GO:0009271	phage shock	biological_process	0.69126	1	1	861	53	40574	Cluster-41776.51917
GO:0098586	cellular response to virus	biological_process	0.69126	1	1	861	53	40574	Cluster-41776.51917
GO:0065003	macromolecular complex assembly	biological_process	0.69234	1	20	861	942	40574	Cluster-41776.72707,Cluster-41776.36539,Cluster-41776.62467,Cluster-41776.42812,Cluster-41776.66461,Cluster-41776.33363,Cluster-41776.73448,Cluster-41776.74105,Cluster-41776.67197,Cluster-41776.33830,Cluster-41776.8082,Cluster-41776.90371,Cluster-41776.26356,Cluster-41776.48598,Cluster-41776.97069,Cluster-41776.63522,Cluster-41776.63486,Cluster-41776.21052,Cluster-41776.78595,Cluster-41776.26967
GO:0006974	cellular response to DNA damage stimulus	biological_process	0.69315	1	18	861	922	40574	Cluster-41776.44296,Cluster-41776.67091,Cluster-41776.53064,Cluster-41776.82408,Cluster-41776.31193,Cluster-41776.55225,Cluster-41776.78595,Cluster-41776.72264,Cluster-41776.33394,Cluster-41776.66620,Cluster-41776.67074,Cluster-41776.79146,Cluster-41776.77048,Cluster-41776.91207,Cluster-41776.5671,Cluster-41776.67494,Cluster-41776.61946,Cluster-41776.109386
GO:0006547	histidine metabolic process	biological_process	0.69402	1	1	861	50	40574	Cluster-41776.28249
GO:0052803	imidazole-containing compound metabolic process	biological_process	0.69402	1	1	861	50	40574	Cluster-41776.28249
GO:0007029	endoplasmic reticulum organization	biological_process	0.69469	1	1	861	51	40574	Cluster-41776.63486
GO:0007017	microtubule-based process	biological_process	0.69535	1	6	861	288	40574	Cluster-41776.97314,Cluster-41776.92615,Cluster-41776.64500,Cluster-41776.50411,Cluster-41776.42812,Cluster-41776.72681
GO:0048869	cellular developmental process	biological_process	0.69705	1	8	861	401	40574	Cluster-41776.21114,Cluster-41776.110642,Cluster-41776.43969,Cluster-41776.44175,Cluster-41776.93451,Cluster-41776.81161,Cluster-41776.95954,Cluster-41776.113705
GO:0015718	monocarboxylic acid transport	biological_process	0.69757	1	1	861	56	40574	Cluster-41776.60841
GO:0005984	disaccharide metabolic process	biological_process	0.69779	1	2	861	109	40574	Cluster-41776.38451,Cluster-41776.71750
GO:0006897	endocytosis	biological_process	0.69868	1	1	861	47	40574	Cluster-41776.87006
GO:0006807	nitrogen compound metabolic process	biological_process	0.70029	1	263	861	12342	40574	Cluster-41776.33390,Cluster-41776.51923,Cluster-41776.90646,Cluster-41776.73958,Cluster-41776.53341,Cluster-41776.32765,Cluster-41211.0,Cluster-41776.102654,Cluster-41776.91207,Cluster-41776.71020,Cluster-41776.41840,Cluster-41776.62813,Cluster-41776.73443,Cluster-41776.85836,Cluster-41776.108935,Cluster-41776.43340,Cluster-41776.8158,Cluster-41776.8348,Cluster-41776.52756,Cluster-41776.72385,Clu…
GO:0019013	viral nucleocapsid	cellular_component	0.70216	1	2	861	106	40574	Cluster-41776.81867,Cluster-41776.28954
GO:0004519	endonuclease activity	molecular_function	0.70221	1	8	861	417	40574	Cluster-41776.82425,Cluster-41776.66620,Cluster-41776.96201,Cluster-41776.61946,Cluster-41776.49404,Cluster-41776.17504,Cluster-41776.53002,Cluster-41776.42533
GO:0016620	oxidoreductase activity, acting on the aldehyde or oxo group of donors, NAD or NADP as acceptor	molecular_function	0.70235	1	1	861	56	40574	Cluster-41776.80450
GO:0019953	sexual reproduction	biological_process	0.70236	1	5	861	261	40574	Cluster-41776.26661,Cluster-41776.110642,Cluster-41776.74674,Cluster-41776.13352,Cluster-41776.66674
GO:0042600	chorion	cellular_component	0.70273	1	1	861	55	40574	Cluster-41776.62023
GO:0009523	photosystem II	cellular_component	0.70313	1	4	861	223	40574	Cluster-41776.64025,Cluster-41776.27762,Cluster-41776.4860,Cluster-41776.50951
GO:0044093	positive regulation of molecular function	biological_process	0.70399	1	1	861	55	40574	Cluster-39551.0
GO:0006874	cellular calcium ion homeostasis	biological_process	0.70455	1	2	861	108	40574	Cluster-41776.109208,Cluster-41776.82672
GO:0055074	calcium ion homeostasis	biological_process	0.70455	1	2	861	108	40574	Cluster-41776.82672,Cluster-41776.109208
GO:0072503	cellular divalent inorganic cation homeostasis	biological_process	0.70455	1	2	861	108	40574	Cluster-41776.82672,Cluster-41776.109208
GO:0072507	divalent inorganic cation homeostasis	biological_process	0.70455	1	2	861	108	40574	Cluster-41776.82672,Cluster-41776.109208
GO:0016706	oxidoreductase activity, acting on paired donors, with incorporation or reduction of molecular oxygen, 2-oxoglutarate as one donor, and incorporation of one atom each of oxygen into both donors	molecular_function	0.70524	1	3	861	202	40574	Cluster-41776.106923,Cluster-41776.82796,Cluster-41776.70890
GO:0005874	microtubule	cellular_component	0.70565	1	3	861	147	40574	Cluster-41776.92615,Cluster-41776.97314,Cluster-41776.64500
GO:0044421	extracellular region part	cellular_component	0.70752	1	16	861	740	40574	Cluster-41776.33910,Cluster-41776.63486,Cluster-41776.63522,Cluster-39551.0,Cluster-41776.75915,Cluster-41776.48598,Cluster-41776.26356,Cluster-41776.49154,Cluster-41776.8414,Cluster-41776.62031,Cluster-41776.91964,Cluster-41776.96494,Cluster-32415.0,Cluster-41776.89896,Cluster-41776.98313,Cluster-41776.42812
GO:0006725	cellular aromatic compound metabolic process	biological_process	0.70754	1	217	861	10150	40574	Cluster-41776.59086,Cluster-41776.68188,Cluster-41776.61765,Cluster-41776.58724,Cluster-41776.45475,Cluster-41776.100795,Cluster-41776.53081,Cluster-41776.74105,Cluster-41776.110169,Cluster-41776.72264,Cluster-41776.95211,Cluster-41776.91664,Cluster-41776.63522,Cluster-41776.97856,Cluster-41776.82425,Cluster-41776.72385,Cluster-41776.55741,Cluster-41776.52756,Cluster-41776.41459,Cluster-41776.834…
GO:0006613	cotranslational protein targeting to membrane	biological_process	0.71055	1	2	861	108	40574	Cluster-41776.76915,Cluster-41776.33104
GO:0006614	SRP-dependent cotranslational protein targeting to membrane	biological_process	0.71055	1	2	861	108	40574	Cluster-41776.76915,Cluster-41776.33104
GO:0016972	thiol oxidase activity	molecular_function	0.71058	1	1	861	61	40574	Cluster-41776.82296
GO:0007094	mitotic spindle assembly checkpoint	biological_process	0.71235	1	1	861	48	40574	Cluster-41776.64937
GO:0031577	spindle checkpoint	biological_process	0.71235	1	1	861	48	40574	Cluster-41776.64937
GO:0033046	negative regulation of sister chromatid segregation	biological_process	0.71235	1	1	861	48	40574	Cluster-41776.64937
GO:0033048	negative regulation of mitotic sister chromatid segregation	biological_process	0.71235	1	1	861	48	40574	Cluster-41776.64937
GO:0045839	negative regulation of mitotic nuclear division	biological_process	0.71235	1	1	861	48	40574	Cluster-41776.64937
GO:0045841	negative regulation of mitotic metaphase/anaphase transition	biological_process	0.71235	1	1	861	48	40574	Cluster-41776.64937
GO:0051784	negative regulation of nuclear division	biological_process	0.71235	1	1	861	48	40574	Cluster-41776.64937
GO:0051985	negative regulation of chromosome segregation	biological_process	0.71235	1	1	861	48	40574	Cluster-41776.64937
GO:0071173	spindle assembly checkpoint	biological_process	0.71235	1	1	861	48	40574	Cluster-41776.64937
GO:0071174	mitotic spindle checkpoint	biological_process	0.71235	1	1	861	48	40574	Cluster-41776.64937
GO:1902100	negative regulation of metaphase/anaphase transition of cell cycle	biological_process	0.71235	1	1	861	48	40574	Cluster-41776.64937
GO:1905819	negative regulation of chromosome separation	biological_process	0.71235	1	1	861	48	40574	Cluster-41776.64937
GO:2000816	negative regulation of mitotic sister chromatid separation	biological_process	0.71235	1	1	861	48	40574	Cluster-41776.64937
GO:2001251	negative regulation of chromosome organization	biological_process	0.71235	1	1	861	48	40574	Cluster-41776.64937
GO:0005244	voltage-gated ion channel activity	molecular_function	0.71253	1	3	861	159	40574	Cluster-41776.92053,Cluster-41776.111219,Cluster-41776.2751
GO:0022832	voltage-gated channel activity	molecular_function	0.71253	1	3	861	159	40574	Cluster-41776.2751,Cluster-41776.111219,Cluster-41776.92053
GO:1990542	mitochondrial transmembrane transport	biological_process	0.7126	1	1	861	61	40574	Cluster-41776.58150
GO:0007018	microtubule-based movement	biological_process	0.71271	1	2	861	98	40574	Cluster-41776.64500,Cluster-41776.97314
GO:0051087	chaperone binding	molecular_function	0.71324	1	1	861	53	40574	Cluster-41776.91004
GO:0043043	peptide biosynthetic process	biological_process	0.71332	1	23	861	1302	40574	Cluster-41776.67455,Cluster-41776.42993,Cluster-41776.63510,Cluster-41211.0,Cluster-41776.77048,Cluster-41776.77661,Cluster-41776.29186,Cluster-41776.33390,Cluster-41776.63633,Cluster-41776.71751,Cluster-41776.66471,Cluster-41776.61564,Cluster-41776.49151,Cluster-41776.60741,Cluster-41776.41732,Cluster-41776.43150,Cluster-41776.85836,Cluster-41776.50099,Cluster-41776.82672,Cluster-41776.80482,Clu…
GO:0070851	growth factor receptor binding	molecular_function	0.71376	1	1	861	57	40574	Cluster-41776.30244
GO:0005635	nuclear envelope	cellular_component	0.71395	1	1	861	46	40574	Cluster-41776.78745
GO:0008757	S-adenosylmethionine-dependent methyltransferase activity	molecular_function	0.7144	1	4	861	217	40574	Cluster-41776.59731,Cluster-41776.51917,Cluster-41776.35653,Cluster-41776.68188
GO:0022402	cell cycle process	biological_process	0.71463	1	13	861	623	40574	Cluster-41776.42044,Cluster-41776.28954,Cluster-41776.87006,Cluster-41776.91787,Cluster-41776.92615,Cluster-41776.72681,Cluster-41776.87325,Cluster-41776.87478,Cluster-41776.42972,Cluster-41776.64937,Cluster-41776.79100,Cluster-41776.5443,Cluster-41776.42812
GO:0031406	carboxylic acid binding	molecular_function	0.71549	1	1	861	56	40574	Cluster-41776.24530
GO:0043177	organic acid binding	molecular_function	0.71549	1	1	861	56	40574	Cluster-41776.24530
GO:0016043	cellular component organization	biological_process	0.71621	1	66	861	3045	40574	Cluster-41776.92615,Cluster-41776.87006,Cluster-41776.73958,Cluster-41776.72681,Cluster-41776.72707,Cluster-41776.105378,Cluster-41776.93171,Cluster-41776.58150,Cluster-41776.64937,Cluster-41776.7782,Cluster-41776.8082,Cluster-41776.57011,Cluster-41776.50099,Cluster-41776.26356,Cluster-41776.66461,Cluster-41776.71959,Cluster-41776.77582,Cluster-41776.62467,Cluster-41776.31898,Cluster-41776.5590,C…
GO:0006497	protein lipidation	biological_process	0.71645	1	2	861	106	40574	Cluster-41776.74598,Cluster-41776.93250
GO:0006505	GPI anchor metabolic process	biological_process	0.71645	1	2	861	106	40574	Cluster-41776.93250,Cluster-41776.74598
GO:0006506	GPI anchor biosynthetic process	biological_process	0.71645	1	2	861	106	40574	Cluster-41776.93250,Cluster-41776.74598
GO:0006661	phosphatidylinositol biosynthetic process	biological_process	0.71645	1	2	861	106	40574	Cluster-41776.93250,Cluster-41776.74598
GO:0046655	folic acid metabolic process	biological_process	0.71648	1	1	861	60	40574	Cluster-41776.60907
GO:0046656	folic acid biosynthetic process	biological_process	0.71648	1	1	861	60	40574	Cluster-41776.60907
GO:0005261	cation channel activity	molecular_function	0.71712	1	8	861	409	40574	Cluster-41776.109372,Cluster-41776.7188,Cluster-41776.109440,Cluster-41776.51917,Cluster-41776.82672,Cluster-41776.2751,Cluster-41776.92053,Cluster-41776.111219
GO:0006304	DNA modification	biological_process	0.71815	1	3	861	174	40574	Cluster-41776.48598,Cluster-41776.42533,Cluster-41776.77852
GO:0016477	cell migration	biological_process	0.71817	1	1	861	52	40574	Cluster-41776.91787
GO:0030334	regulation of cell migration	biological_process	0.71817	1	1	861	52	40574	Cluster-41776.91787
GO:0009878	nodule morphogenesis	biological_process	0.72022	1	1	861	62	40574	Cluster-41776.21114
GO:0044111	development involved in symbiotic interaction	biological_process	0.72022	1	1	861	62	40574	Cluster-41776.21114
GO:0044264	cellular polysaccharide metabolic process	biological_process	0.72066	1	3	861	170	40574	Cluster-41776.38451,Cluster-41776.57011,Cluster-41776.71750
GO:0009512	cytochrome b6f complex	cellular_component	0.72086	1	1	861	55	40574	Cluster-41776.97069
GO:0044703	multi-organism reproductive process	biological_process	0.72119	1	5	861	266	40574	Cluster-41776.74674,Cluster-41776.66674,Cluster-41776.13352,Cluster-41776.110642,Cluster-41776.26661
GO:0043933	macromolecular complex subunit organization	biological_process	0.72121	1	21	861	1008	40574	Cluster-41776.66471,Cluster-41776.66461,Cluster-41776.33363,Cluster-41776.42812,Cluster-41776.72707,Cluster-41776.62467,Cluster-41776.36539,Cluster-41776.26967,Cluster-41776.21052,Cluster-41776.78595,Cluster-41776.63486,Cluster-41776.97069,Cluster-41776.63522,Cluster-41776.90371,Cluster-41776.26356,Cluster-41776.48598,Cluster-41776.67197,Cluster-41776.33830,Cluster-41776.73448,Cluster-41776.74105…
GO:0006367	transcription initiation from RNA polymerase II promoter	biological_process	0.72232	1	2	861	102	40574	Cluster-41776.56233,Cluster-41776.73437
GO:0010941	regulation of cell death	biological_process	0.7238	1	4	861	212	40574	Cluster-41776.75424,Cluster-41776.45551,Cluster-41776.44668,Cluster-41776.16522
GO:0042981	regulation of apoptotic process	biological_process	0.7238	1	4	861	212	40574	Cluster-41776.16522,Cluster-41776.44668,Cluster-41776.45551,Cluster-41776.75424
GO:0043067	regulation of programmed cell death	biological_process	0.7238	1	4	861	212	40574	Cluster-41776.16522,Cluster-41776.75424,Cluster-41776.44668,Cluster-41776.45551
GO:0016020	membrane	cellular_component	0.72394	1	245	861	11297	40574	Cluster-41776.46798,Cluster-41776.102608,Cluster-41776.41163,Cluster-41776.92461,Cluster-41776.92615,Cluster-41776.42988,Cluster-41776.92352,Cluster-41776.63398,Cluster-41776.98467,Cluster-41776.97826,Cluster-41776.98247,Cluster-41776.52342,Cluster-41776.111219,Cluster-41776.77045,Cluster-41776.7325,Cluster-41776.25247,Cluster-41776.21899,Cluster-41776.58150,Cluster-41776.69645,Cluster-41776.9649…
GO:0004177	aminopeptidase activity	molecular_function	0.72395	1	1	861	57	40574	Cluster-41776.39581
GO:0006928	movement of cell or subcellular component	biological_process	0.72499	1	9	861	432	40574	Cluster-41776.97314,Cluster-41776.64500,Cluster-41776.42812,Cluster-41776.15267,Cluster-41776.91787,Cluster-41776.63486,Cluster-41776.50951,Cluster-41776.87325,Cluster-41776.25673
GO:0004180	carboxypeptidase activity	molecular_function	0.72506	1	1	861	53	40574	Cluster-41776.59090
GO:0032259	methylation	biological_process	0.72717	1	4	861	213	40574	Cluster-41776.68188,Cluster-41776.89706,Cluster-41776.59731,Cluster-41776.51917
GO:0019031	viral envelope	cellular_component	0.72726	1	11	861	553	40574	Cluster-41776.15266,Cluster-41776.92699,Cluster-41776.1531,Cluster-41776.23864,Cluster-41776.57984,Cluster-41776.77048,Cluster-41776.90371,Cluster-4950.1,Cluster-41776.93251,Cluster-41776.63486,Cluster-41776.36294
GO:0036338	viral membrane	cellular_component	0.72726	1	11	861	553	40574	Cluster-4950.1,Cluster-41776.77048,Cluster-41776.90371,Cluster-41776.57984,Cluster-41776.23864,Cluster-41776.1531,Cluster-41776.92699,Cluster-41776.15266,Cluster-41776.36294,Cluster-41776.63486,Cluster-41776.93251
GO:0005623	cell	cellular_component	0.72744	1	270	861	12754	40574	Cluster-41776.54506,Cluster-41776.11631,Cluster-41776.38451,Cluster-41776.45476,Cluster-41776.112766,Cluster-41776.91744,Cluster-41776.87325,Cluster-41776.92053,Cluster-41776.47906,Cluster-41776.53979,Cluster-41776.50694,Cluster-41776.74654,Cluster-41776.74598,Cluster-41776.49476,Cluster-41776.76915,Cluster-41776.17504,Cluster-41776.51757,Cluster-41776.67091,Cluster-41776.77178,Cluster-41776.1735…
GO:0044464	cell part	cellular_component	0.72744	1	270	861	12754	40574	Cluster-41776.62356,Cluster-41776.102124,Cluster-41776.25247,Cluster-41776.44631,Cluster-41776.54297,Cluster-41776.102608,Cluster-41776.89031,Cluster-41776.60732,Cluster-41776.5443,Cluster-41776.65630,Cluster-41776.58150,Cluster-41776.69645,Cluster-41776.109372,Cluster-41776.73751,Cluster-41776.96201,Cluster-41776.95724,Cluster-41776.96496,Cluster-41776.67074,Cluster-41776.42993,Cluster-41776.787…
GO:0044877	macromolecular complex binding	molecular_function	0.7284	1	10	861	487	40574	Cluster-41776.66471,Cluster-41776.7782,Cluster-41776.64937,Cluster-41776.103084,Cluster-41776.25673,Cluster-41776.69645,Cluster-41776.63486,Cluster-41776.93171,Cluster-41776.63344,Cluster-41776.1531
GO:0016886	ligase activity, forming phosphoric ester bonds	molecular_function	0.73025	1	1	861	54	40574	Cluster-41776.70890
GO:0031514	motile cilium	cellular_component	0.7317	1	3	861	151	40574	Cluster-41776.63486,Cluster-41776.87325,Cluster-41776.42812
GO:0042158	lipoprotein biosynthetic process	biological_process	0.73228	1	2	861	111	40574	Cluster-41776.74598,Cluster-41776.93250
GO:0033554	cellular response to stress	biological_process	0.73356	1	19	861	1001	40574	Cluster-41776.31193,Cluster-41776.55225,Cluster-41776.78595,Cluster-41776.72264,Cluster-41776.33394,Cluster-39551.0,Cluster-41776.53064,Cluster-41776.44296,Cluster-41776.67091,Cluster-41776.82408,Cluster-41776.67494,Cluster-41776.61946,Cluster-41776.109386,Cluster-41776.67074,Cluster-41776.66620,Cluster-41776.79146,Cluster-41776.5671,Cluster-41776.77048,Cluster-41776.91207
GO:0045047	protein targeting to ER	biological_process	0.73364	1	2	861	113	40574	Cluster-41776.33104,Cluster-41776.76915
GO:0072599	establishment of protein localization to endoplasmic reticulum	biological_process	0.73364	1	2	861	113	40574	Cluster-41776.33104,Cluster-41776.76915
GO:0043624	cellular protein complex disassembly	biological_process	0.73385	1	1	861	57	40574	Cluster-41776.66471
GO:0052652	cyclic purine nucleotide metabolic process	biological_process	0.73424	1	1	861	50	40574	Cluster-41776.97856
GO:0016860	intramolecular oxidoreductase activity	molecular_function	0.73448	1	1	861	66	40574	Cluster-41776.30244
GO:0008064	regulation of actin polymerization or depolymerization	biological_process	0.73478	1	1	861	64	40574	Cluster-41776.33830
GO:0008154	actin polymerization or depolymerization	biological_process	0.73478	1	1	861	64	40574	Cluster-41776.33830
GO:0030041	actin filament polymerization	biological_process	0.73478	1	1	861	64	40574	Cluster-41776.33830
GO:0030832	regulation of actin filament length	biological_process	0.73478	1	1	861	64	40574	Cluster-41776.33830
GO:0030833	regulation of actin filament polymerization	biological_process	0.73478	1	1	861	64	40574	Cluster-41776.33830
GO:0032271	regulation of protein polymerization	biological_process	0.73478	1	1	861	64	40574	Cluster-41776.33830
GO:0032535	regulation of cellular component size	biological_process	0.73478	1	1	861	64	40574	Cluster-41776.33830
GO:0032956	regulation of actin cytoskeleton organization	biological_process	0.73478	1	1	861	64	40574	Cluster-41776.33830
GO:0032970	regulation of actin filament-based process	biological_process	0.73478	1	1	861	64	40574	Cluster-41776.33830
GO:0043254	regulation of protein complex assembly	biological_process	0.73478	1	1	861	64	40574	Cluster-41776.33830
GO:1902903	regulation of supramolecular fiber organization	biological_process	0.73478	1	1	861	64	40574	Cluster-41776.33830
GO:0006073	cellular glucan metabolic process	biological_process	0.73579	1	2	861	119	40574	Cluster-41776.38451,Cluster-41776.71750
GO:0044042	glucan metabolic process	biological_process	0.73579	1	2	861	119	40574	Cluster-41776.38451,Cluster-41776.71750
GO:0009235	cobalamin metabolic process	biological_process	0.73838	1	1	861	60	40574	Cluster-41776.90052
GO:0008380	RNA splicing	biological_process	0.73877	1	3	861	168	40574	Cluster-41776.48598,Cluster-41776.85078,Cluster-41776.70890
GO:0044743	protein transmembrane import into intracellular organelle	biological_process	0.74084	1	1	861	63	40574	Cluster-41776.58150
GO:0016670	oxidoreductase activity, acting on a sulfur group of donors, oxygen as acceptor	molecular_function	0.74107	1	1	861	66	40574	Cluster-41776.82296
GO:0051649	establishment of localization in cell	biological_process	0.74116	1	28	861	1330	40574	Cluster-41776.66461,Cluster-41776.59986,Cluster-41776.92615,Cluster-41776.30681,Cluster-41776.67494,Cluster-41776.69637,Cluster-41776.32975,Cluster-41776.33104,Cluster-41776.30890,Cluster-41776.31898,Cluster-41776.24952,Cluster-41776.69645,Cluster-41776.58150,Cluster-41776.96312,Cluster-41776.63522,Cluster-41776.63486,Cluster-41776.91004,Cluster-41776.64935,Cluster-41776.64937,Cluster-41776.25673…
GO:0043902	positive regulation of multi-organism process	biological_process	0.74129	1	1	861	62	40574	Cluster-41776.29678
GO:0098813	nuclear chromosome segregation	biological_process	0.74143	1	4	861	214	40574	Cluster-41776.87478,Cluster-41776.64937,Cluster-41776.42972,Cluster-41776.5443
GO:0004674	protein serine/threonine kinase activity	molecular_function	0.74281	1	7	861	330	40574	Cluster-41776.61572,Cluster-41776.50099,Cluster-41776.80915,Cluster-41776.70890,Cluster-41776.94583,Cluster-41776.53569,Cluster-41776.23948
GO:0006626	protein targeting to mitochondrion	biological_process	0.74403	1	1	861	63	40574	Cluster-41776.58150
GO:0022607	cellular component assembly	biological_process	0.74457	1	30	861	1442	40574	Cluster-41776.42812,Cluster-41776.62467,Cluster-41776.36539,Cluster-41776.77582,Cluster-41776.29678,Cluster-41776.72707,Cluster-41776.87325,Cluster-41776.38451,Cluster-41776.93440,Cluster-41776.33363,Cluster-41776.91791,Cluster-41776.66461,Cluster-41776.85078,Cluster-41776.26356,Cluster-41776.48598,Cluster-41776.90371,Cluster-41776.8082,Cluster-41776.67197,Cluster-41776.33830,Cluster-41776.73448,…
GO:0042995	cell projection	cellular_component	0.74493	1	6	861	304	40574	Cluster-41776.63486,Cluster-41776.15267,Cluster-41776.87325,Cluster-41776.50951,Cluster-41776.42812,Cluster-41776.25673
GO:0051539	4 iron, 4 sulfur cluster binding	molecular_function	0.74547	1	1	861	56	40574	Cluster-41776.32881
GO:0046474	glycerophospholipid biosynthetic process	biological_process	0.74632	1	2	861	112	40574	Cluster-41776.93250,Cluster-41776.74598
GO:0009064	glutamine family amino acid metabolic process	biological_process	0.74806	1	4	861	237	40574	Cluster-41776.7780,Cluster-41776.75848,Cluster-41776.97446,Cluster-41776.25351
GO:0022884	macromolecule transmembrane transporter activity	molecular_function	0.74862	1	1	861	64	40574	Cluster-41776.59887
GO:0006461	protein complex assembly	biological_process	0.75096	1	17	861	837	40574	Cluster-41776.90371,Cluster-41776.48598,Cluster-41776.26356,Cluster-41776.33830,Cluster-41776.67197,Cluster-41776.8082,Cluster-41776.21052,Cluster-41776.26967,Cluster-41776.97069,Cluster-41776.63522,Cluster-41776.63486,Cluster-41776.42812,Cluster-41776.72707,Cluster-41776.36539,Cluster-41776.62467,Cluster-41776.66461,Cluster-41776.33363
GO:0009401	phosphoenolpyruvate-dependent sugar phosphotransferase system	biological_process	0.75282	1	1	861	61	40574	Cluster-41776.78595
GO:0048522	positive regulation of cellular process	biological_process	0.75404	1	12	861	621	40574	Cluster-41776.1531,Cluster-41776.29678,Cluster-41776.33830,Cluster-41776.90371,Cluster-41776.48598,Cluster-41776.16522,Cluster-41776.63486,Cluster-39551.0,Cluster-41776.64706,Cluster-41776.66471,Cluster-41776.96290,Cluster-41776.87325
GO:0051270	regulation of cellular component movement	biological_process	0.75429	1	1	861	59	40574	Cluster-41776.91787
GO:2000145	regulation of cell motility	biological_process	0.75429	1	1	861	59	40574	Cluster-41776.91787
GO:0019897	extrinsic component of plasma membrane	cellular_component	0.75479	1	1	861	68	40574	Cluster-41776.97982
GO:0000276	mitochondrial proton-transporting ATP synthase complex, coupling factor F(o)	cellular_component	0.7549	1	2	861	134	40574	Cluster-41776.36539,Cluster-41776.55377
GO:0045017	glycerolipid biosynthetic process	biological_process	0.75663	1	2	861	115	40574	Cluster-41776.74598,Cluster-41776.93250
GO:0045444	fat cell differentiation	biological_process	0.75672	1	1	861	63	40574	Cluster-41776.21114
GO:0070271	protein complex biogenesis	biological_process	0.75718	1	17	861	842	40574	Cluster-41776.66461,Cluster-41776.33363,Cluster-41776.42812,Cluster-41776.72707,Cluster-41776.36539,Cluster-41776.62467,Cluster-41776.21052,Cluster-41776.26967,Cluster-41776.97069,Cluster-41776.63522,Cluster-41776.63486,Cluster-41776.90371,Cluster-41776.26356,Cluster-41776.48598,Cluster-41776.67197,Cluster-41776.33830,Cluster-41776.8082
GO:0000123	histone acetyltransferase complex	cellular_component	0.75835	1	1	861	59	40574	Cluster-41776.56233
GO:0031248	protein acetyltransferase complex	cellular_component	0.75835	1	1	861	59	40574	Cluster-41776.56233
GO:1902493	acetyltransferase complex	cellular_component	0.75835	1	1	861	59	40574	Cluster-41776.56233
GO:0006368	transcription elongation from RNA polymerase II promoter	biological_process	0.75839	1	1	861	53	40574	Cluster-41776.91004
GO:0002097	tRNA wobble base modification	biological_process	0.75924	1	1	861	55	40574	Cluster-41776.31548
GO:0016763	transferase activity, transferring pentosyl groups	molecular_function	0.75978	1	2	861	123	40574	Cluster-41776.66891,Cluster-41776.62219
GO:0007093	mitotic cell cycle checkpoint	biological_process	0.7604	1	1	861	57	40574	Cluster-41776.64937
GO:0016836	hydro-lyase activity	molecular_function	0.76176	1	1	861	60	40574	Cluster-41776.94547
GO:0006006	glucose metabolic process	biological_process	0.76249	1	2	861	128	40574	Cluster-41776.85024,Cluster-41776.38451
GO:0004523	RNA-DNA hybrid ribonuclease activity	molecular_function	0.76267	1	1	861	74	40574	Cluster-41776.49404
GO:0070925	organelle assembly	biological_process	0.76426	1	5	861	272	40574	Cluster-41776.64706,Cluster-41776.38451,Cluster-41776.67197,Cluster-41776.93440,Cluster-41776.33363
GO:0006612	protein targeting to membrane	biological_process	0.76439	1	2	861	123	40574	Cluster-41776.76915,Cluster-41776.33104
GO:0006289	nucleotide-excision repair	biological_process	0.76451	1	1	861	64	40574	Cluster-41776.109386
GO:0005789	endoplasmic reticulum membrane	cellular_component	0.76702	1	7	861	388	40574	Cluster-41776.59887,Cluster-41776.69645,Cluster-41776.32358,Cluster-41776.49152,Cluster-41776.109208,Cluster-41776.69405,Cluster-41776.82672
GO:0010876	lipid localization	biological_process	0.76752	1	4	861	230	40574	Cluster-41776.87006,Cluster-41776.8082,Cluster-41776.77048,Cluster-41776.110850
GO:0043229	intracellular organelle	cellular_component	0.76783	1	173	861	8309	40574	Cluster-41776.82408,Cluster-41776.16522,Cluster-41776.73448,Cluster-41776.8043,Cluster-41776.60741,Cluster-41776.73890,Cluster-41776.54227,Cluster-41776.63486,Cluster-41776.91795,Cluster-41776.56233,Cluster-41776.67074,Cluster-41776.43969,Cluster-41776.42993,Cluster-41776.78745,Cluster-41776.13420,Cluster-41776.44132,Cluster-41776.61564,Cluster-41776.22983,Cluster-41776.48243,Cluster-41776.5443,C…
GO:0048513	animal organ development	biological_process	0.76808	1	1	861	69	40574	Cluster-41776.43969
GO:0071822	protein complex subunit organization	biological_process	0.76867	1	18	861	899	40574	Cluster-41776.42812,Cluster-41776.62467,Cluster-41776.36539,Cluster-41776.72707,Cluster-41776.66471,Cluster-41776.33363,Cluster-41776.66461,Cluster-41776.48598,Cluster-41776.26356,Cluster-41776.90371,Cluster-41776.8082,Cluster-41776.67197,Cluster-41776.33830,Cluster-41776.26967,Cluster-41776.21052,Cluster-41776.63486,Cluster-41776.97069,Cluster-41776.63522
GO:0015079	potassium ion transmembrane transporter activity	molecular_function	0.76894	1	3	861	179	40574	Cluster-41776.7188,Cluster-41776.92053,Cluster-41776.109440
[truncated: 513 more rows]

## Sheet: Table S2 
Table S2 List of enriched GO terms for up-regulated DEGs identified between group M and S
GO_accession	Description	Term_type	Over_represented_pValue	Corrected_pValue	DEG_item	DEG_list	Bg_item	Bg_list	Gene_names
GO:0031012	extracellular matrix	cellular_component	6.63e-48	3.4e-44	112	2168	334	40574	Cluster-41776.15578,Cluster-41776.27072,Cluster-41776.102397,Cluster-41776.66301,Cluster-41776.83137,Cluster-41776.63461,Cluster-41776.57211,Cluster-41776.92669,Cluster-41776.42538,Cluster-41776.28460,Cluster-41776.64657,Cluster-41776.59665,Cluster-41776.65809,Cluster-41776.92599,Cluster-41776.27652,Cluster-41776.92769,Cluster-41776.82970,Cluster-41776.82571,Cluster-41776.75604,Cluster-41776.6857…
GO:0044421	extracellular region part	cellular_component	9.29e-43	2.38e-39	163	2168	740	40574	Cluster-41776.27924,Cluster-41776.68448,Cluster-41776.29862,Cluster-41776.28073,Cluster-41776.87558,Cluster-41776.99821,Cluster-41776.15974,Cluster-41776.41736,Cluster-41776.38590,Cluster-41776.94154,Cluster-41776.78599,Cluster-41776.50472,Cluster-41776.31941,Cluster-57.0,Cluster-41776.67866,Cluster-41776.29831,Cluster-41776.101331,Cluster-41776.67006,Cluster-41776.47407,Cluster-41776.14495,Clust…
GO:0005578	proteinaceous extracellular matrix	cellular_component	2.09e-34	3.57e-31	76	2168	230	40574	Cluster-41776.27072,Cluster-41776.66301,Cluster-41776.83137,Cluster-41776.63461,Cluster-41776.57211,Cluster-41776.42538,Cluster-41776.92669,Cluster-41776.28460,Cluster-41776.65807,Cluster-41776.56090,Cluster-41776.71287,Cluster-41776.12882,Cluster-41776.63865,Cluster-41776.65809,Cluster-41776.64657,Cluster-41776.59665,Cluster-41776.27652,Cluster-41776.92769,Cluster-41776.84184,Cluster-41776.83141…
GO:0005576	extracellular region	cellular_component	1.76e-29	2.26e-26	302	2168	2657	40574	Cluster-41776.12960,Cluster-41776.83758,Cluster-41776.64724,Cluster-41776.22228,Cluster-41776.76164,Cluster-41776.97535,Cluster-41776.29519,Cluster-41776.98106,Cluster-41776.16574,Cluster-41776.60086,Cluster-41776.17077,Cluster-41776.93884,Cluster-41776.4987,Cluster-41776.36875,Cluster-41776.38390,Cluster-41776.51996,Cluster-41776.35220,Cluster-41776.64437,Cluster-41776.85241,Cluster-41776.65649,…
GO:0005201	extracellular matrix structural constituent	molecular_function	1.5e-21	1.54e-18	31	2168	59	40574	Cluster-41776.72059,Cluster-41776.65807,Cluster-41776.30100,Cluster-41776.94846,Cluster-41776.56090,Cluster-41776.95169,Cluster-41776.68448,Cluster-41776.60086,Cluster-41776.29366,Cluster-41776.85180,Cluster-41776.64291,Cluster-41776.65809,Cluster-41776.50472,Cluster-41776.92769,Cluster-41776.63461,Cluster-41776.67006,Cluster-41776.84184,Cluster-41776.66301,Cluster-41776.93723,Cluster-41776.42538…
[truncated: 3,181 more rows]

## Sheet: Table S3 
Table S3 List of enriched KEGG terms for DEGs identified between group M and S
#Term	Database	ID	Input number	Background number	P-Value	Corrected P-Value	Input
[truncated: 281 more rows]

## Sheet: Table S4 
Table S4 List of enriched KEGG terms for down-regulated DEGs identified between group M and S
[truncated: 21 more rows]

## Sheet: Table S5
Table S5 List of enriched KEGG terms for up-regulated DEGs identified between group M and S
[truncated: 21 more rows]

[truncated: 2 more sheets: Table S6, Table S7]
